# Supplementary material for: On the impact of relatedness on SNP association analysis
Source: BMC Genet. 2017 Dec 6;18:104. doi: 10.1186/s12863-017-0571-x (PMC5719591; doi:10.1186/s12863-017-0571-x)
Supplement: Supplementary file 1 — R script for simulation. This R script supports simulation of synthetic genotypes for a family study. Instead of genotype simulation, genotypes can also be loaded from a CSV file. Allele frequencies are calculated, monomorphic SNPs are filtered and pairwise relatedness is estimated. Given SNP genotypes and a value for the heritability, variance inflation λis calculated. Additionally, the expected λ ′ is estimated. Finally, the script simulates phenotypes under the null and alternative hypothesis and provides results regarding the T statistic. The R library “mvtnorm” is required for sampling multivariate normally distributed phenotypes. Parameters can be modified to simulate different scenarios. However, the number of samples, the number of SNPs and the number of phenotype realisations per SNP should be limited to reduce the computational burden. For example, running the script on an Intel Xeon X5560 CPU (2.80 GHz) for synthetic family study 3 (SFS3) with parameter set f=111, m=2, c=3 (n=999), 100000 SNPs, 1000 phenotype realisations per SNP and 1000 SNPs required 8.3 GB RAM and took < 1 min for genotype sampling, 8 min for estimation of pairwise relatedness, 21 min for λ estimation and about 2.5 h for each of the phenotype simulations under the null and alternative hypothesis, respectively. (R 6 kb) [file 12863_2017_571_MOESM1_ESM.r]

#*functions and parameters******************************************************
R2h=0.9                              #heritability
R2s=0.02                             #explained variance by the SNP
lpt=1.05                             #lambda't

zn=1e5                               #number of snps used for analysis

library(mvtnorm)                     #required for phenotype simulations
zp=1e3                               #subset of snps used for phenotype sampling
np=1e3                               #phenotype samples per snp
b1=1                                 #fixed intercept
s2e=1                                #fixed residual variance

fms=function(v) c(mean(v),sd(v))                     #supplementary functions
fmv=function(v) c(mean(v),var(v))
ftm=function() {                                     #used for speed assessment
  if (exists("tm")) print(Sys.time()-tm)
  tm<<-Sys.time()
}

set.seed(27182818)                                   #for replication of results
ftm()


#*genotype preparation**********************************************************
if (TRUE) {                                       #generate family data?
  f=43                                            #number of families/fathers
  m=1                                             #number of mothers per father
  c=1                                             #number of children per mother

  k=1.1*zn                                        #number of snps
  p=rbeta(k,.5,.5)                                #allele frequencies

  hf=matrix(runif(2*f*k)  <rep(p,2,each=f),  f*k)            #haplotypes fathers
  hm=matrix(runif(2*m*f*k)<rep(p,2,each=m*f),m*f*k)          #haplotypes mothers

  sc=hf[cbind(rep(1:(f*k),each=m*c),(runif(m*c*f*k)<.5)+1)]+ #snps children
     hm[cbind(rep(1:(m*f*k),each=c),(runif(m*c*f*k)<.5)+1)]

  sm=t(rbind(                                           #k x n snp-matrix
    matrix(hf[,1]+hf[,2],ncol=k),                       #fathers, can be omitted
    matrix(hm[,1]+hm[,2],ncol=k),                       #mothers, can be omitted
    matrix(sc,ncol=k)                                   #siblings
  ))

  #expected inflation lambda'fmc given the "true" relatedness matrix
  1+R2h*(((c^3+c^2)*f-2*c^3)*m^3+((3*c^3+16*c^2+12*c)*f-4*c^3-16*c^2)*m^2+
         ((3*c^2+12*c)*f-2*c^3-16*c^2-8*c)*m)/((16*c^2+32*c+16)*f*m^2+
         ((32*c+32)*f-16*c-16)*m+16*f-16)

} else {

#alternatively, a snp x sample matrix can be loaded and used for the steps below
#each genotype encodes the number of reference alleles, i.e. 0, 1 or 2
#number of non-monomorphic snps must be >=zn
#missings are not allowed
#for example, the hapmap data recoded via perl can be loaded as follows
  sm=as.matrix(read.table("output/hapmap.csv",header=T,row.names=1,sep=","))

}

(n=ncol(sm))                             #number of individuals
al=rowSums(sm)/2/n                       #estimated allele frequencies
sn=sm[sample(which(al>0 & al<1),zn,F),]  #zn x n matrix without monomorphic snps
af=rowSums(sn)/2/n                       #allele frequencies of sn
mf=ifelse(af>.5,1-af,af)                 #minor allele frequencies of sn

sp=sn[sample(1:zn,zp,F),]                #zp x n matrix for phenotype sampling

ftm()


#*estimation of relatedness matrix**********************************************
#for details see wang
a2=(n*(2*af^2-2*af+1)-1)/(n-1)
a3=(n^2*(3*af^2-3*af+1)-3*(n-1)*a2-1)/(n-1)/(n-2)
u=2*a2-a3
w=1/sum(1/u)/u
a2w=sum(a2*w)

wm=matrix(sqrt(w),zn,n)
sn0=(sn==0)*wm
sn1=(sn==1)*wm
sn2=(sn==2)*wm

G=(t(4*sn0+3*sn1)%*%sn0+t(3*sn0+4*sn1+3*sn2)%*%sn1+t(3*sn1+4*sn2)%*%sn2-
     2*(1+a2w))/2/(1-a2w)
diag(G)=0                                          #diagonal of G is set to zero

ftm()


#*lambda estimation*************************************************************
#**lambda'
#calculate expected inflation given the estimated relatedness matrix
(Gb=sum(G)/n/(n-1))                                      #G bar/mean G
G2=sum(G^2)
Gr=sum(G%*%t(G))
(lp=1+R2h*(G2-2/n*Gr)/(n-1))

#**calculate R2t
(lpt-1)/(lp-1)*R2h

#**estimate lambda
#calculate inflation by averaging the inflation over snps
la=rep(NA,zn)                                            #vector of lambdas
G1=sum(G)

for (k in 1:zn) {
  s=sn[k,]
  s1=sum(s)
  s2=sum(s^2)
  si=sum(G%*%s)
  sij=as.numeric(t(s)%*%G%*%s)
  la[k]=1+R2h*((s1/n)^2*G1-2*s1/n*si+sij)/(s2-s1^2/n)    #Inf if monomorphic
}

fms(la)                                                  #mean and sd of lambdas
fms(la[mf>0.1])                                          #filter low frequencies

ftm()


#*phenotype simulations concerning the null hypothesis**************************
rn=matrix(NA,zp,2)                                 #results for null hypothesis
colnames(rn)=c("t","v(t)")

for (k in 1:zp) {
  s=sp[k,]
  y=t(rmvnorm(np,rep(b1,n),s2e/(1-R2h)*(diag(1,n)+R2h*G),method="svd"))
  rn[k,]=fmv(sapply(summary(lm(y~s)),function(x) x$coefficients["s","t value"]))
}

t(apply(rn,2,fms))                                 #mean and sd of snp results

1-R2h*((G2-2/n*Gr)/(n-1)/(n-2)/(1-Gb)+Gb/(1-Gb))   #bias nu of variance estimate

ftm()


#*phenotype simulations concerning the alternative hypothesis*******************
ra=matrix(NA,zp,2)                                 #results for alternative
colnames(ra)=colnames(rn)

for (k in 1:zp) {
  s=sp[k,]
  b2=sqrt(R2s*s2e/var(s)/(1-R2h))
  y=t(rmvnorm(np,b1+b2*s,s2e/(1-R2h)*(diag(1,n)+R2h*G),method="svd"))
  ra[k,]=fmv(sapply(summary(lm(y~s)),function(x) x$coefficients["s","t value"]))
}

t(apply(ra,2,fms))                                 #mean and sd of snp results

sqrt((n-1)*R2s)                                    #expected mean of T statistic

ftm()
