# Supplementary material for: On the impact of relatedness on SNP association analysis
Source: BMC Genet. 2017 Dec 6;18:104. doi: 10.1186/s12863-017-0571-x (PMC5719591; doi:10.1186/s12863-017-0571-x)
Supplement: Supplementary file 3 — Maxima script for deriving expected variance inflation. This script can be used with Maxima [30] for deriving formulae for the expected variance inflation λ f;m;c′ for synthetic family studies. (WXM 1 kb) [file 12863_2017_571_MOESM3_ESM.wxm]

/* [wxMaxima batch file version 1] [ DO NOT EDIT BY HAND! ]*/
/* [ Created with wxMaxima version 16.04.2 ] */

/* [wxMaxima: section start ]
Inflation caused by a study of f families/fathers, m mothers and c children and parents excluded
   [wxMaxima: section end   ] */

/* [wxMaxima: input   start ] */
n:c*m*f; /*total number of individuals*/
G2:(1/4*c*(c-1)+1/16*c^2*(m-1))*m*f; /*sum of squared elements*/
Gr:(1/2*(c-1)+1/4*c*(m-1))^2*c*m*f; /*sum of squared row sums*/
1+R2h*ratsimp((G2-2/n*Gr)/(n-1)); /*lambda'*/;
/* [wxMaxima: input   end   ] */

/* [wxMaxima: section start ]
Inflation caused by a study of f families/fathers, m mothers and c children and parents included
   [wxMaxima: section end   ] */

/* [wxMaxima: input   start ] */
/*m:1; c:1;*/ /*trio families*/
/*m:2; c:3;*/ /*stronger relatedness*/
n:(m*c+m+1)*f;
G2:(1/4*c*(c-1)+1/16*c^2*(m-1)+c)*m*f;
Gr:(1/2*(c-1)+1/4*c*(m-1)+1)^2*c*m*f+(1/2*m*c)^2*f+(1/2*c)^2*m*f;
1+R2h*ratsimp((G2-2/n*Gr)/(n-1));
/* [wxMaxima: input   end   ] */

/* Maxima can't load/batch files which end with a comment! */
"Created with wxMaxima"$
