# Supplementary material for: On the impact of relatedness on SNP association analysis
Source: BMC Genet. 2017 Dec 6;18:104. doi: 10.1186/s12863-017-0571-x (PMC5719591; doi:10.1186/s12863-017-0571-x)
Supplement: Supplementary file 5 — Pairwise relatedness estimates of HapMap samples. This file contains a matrix of pairwise relatedness estimates resulting from the preliminary analysis of 174 HapMap CEU samples. Sample identifiers for the pair of individuals under consideration are given in the first row and in the first column, respectively. A value of -1 occurs if pairwise relatedness could not be estimated because of disjoint SNP sets. (CSV 571 kb) [file 12863_2017_571_MOESM5_ESM.csv]

NA06984	NA06985	NA06986	NA06989	NA06991	NA06993	NA06994	NA06995	NA06997	NA07000	NA07014	NA07019	NA07022	NA07029	NA07031	NA07034	NA07037	NA07045	NA07048	NA07051	NA07055	NA07056	NA07345	NA07346	NA07347	NA07348	NA07349	NA07357	NA07435	NA10830	NA10831	NA10835	NA10836	NA10837	NA10838	NA10839	NA10840	NA10843	NA10845	NA10846	NA10847	NA10850	NA10851	NA10852	NA10853	NA10854	NA10855	NA10856	NA10857	NA10859
NA06984	1	-0.010381108140879	-0.00319181477027974	-0.00525016863661988	-0.00604085310344216	0.00401973574414269	0.00477643529493736	-0.00543420821951958	-0.00382192070084847	-0.00102755095771269	-0.000678949069282651	-1	-0.0013994870528266	0.000194423108550028	-0.00154501431225025	-1	0.00562334317642503	-0.00423620116861934	-1	-0.00212745690130234	-0.00325102984165346	0.00338338026036434	0.00996280918532855	0.0224962929780271	-0.00348032857796182	0.0073445694146851	0.00125657746832916	-0.00354417548093274	-0.00349468089938452	0.00214769032766477	0.00674080509214655	-0.000169651005450678	0.00247498670097128	0.00417497219259726	0.00531899657171645	0.000926974948126662	-0.00134018497809802	-0.00402390440228421	-0.00351068543589537	-0.0088196021480261	-0.00160445447588199	0.00827866158274407	-1	0.00119024262737645	0.00533840209606516	-0.00296535359172984	0.000904399143155823	0.00408617892454632	-1
NA06985	-0.010381108140879	1	-0.0133003176596432	-0.00909099535618012	0.493095212853882	-0.0033520493551231	-0.0185606668855862	-0.00819555247122578	-0.00763576062397514	-0.0160001795373327	-0.00235398434581441	-0.0113414342864961	-0.00335382832539997	-0.0221140733852841	-0.00553278191438302	-0.013468447686118	0.000150836411803302	-0.00652918978287771	-0.0179437460541262	-0.00211060384257462	-0.00245835991882798	-0.00424560961692878	-0.00527776631674203	-0.00605664150644275	-0.00255876889279225	-0.00187284459203944	-0.0186717092755118	-0.00884160283991164	-0.0100620586201327	-0.00582654671683404	-0.00324654154640416	-0.00164785236172362	-0.00560370919061942	-0.00493757559612542	-0.00225742278631388	-0.00297309869060806	0.00463220746246844	-0.00152969134706319	0.000621968121939265	-0.00532730106888556	-0.0117264846103263	-0.000833335596525025	-0.0163278409098301	-0.00427863922072999	0.0108455158050538	-0.0112272163391288	-0.0101142086394244	-0.00204706525816116	-0.00516303326254714
NA06986	-0.00319181477027974	-0.0133003176596432	1	0.00206425683347588	-0.00987342229011407	-0.00251118939548694	0.00617816220339722	-0.0017144474084142	0.500646812110003	0.00198108531436	-0.00274959737150495	-1	-0.00851189892124105	-0.00178594676143295	-0.00658887934095425	-1	0.0124537444530065	-0.000220508206341603	-1	-0.00590991206308043	0.00306004431824411	-0.00516580951189977	-0.00358296272472559	0.00340919238147745	0.0109358983147618	-0.00565830618819785	0.00222393570023187	-0.00868762806629993	-0.0103763064005281	0.00544213487028337	-0.000485822515602155	0.00429190081347887	-0.000550283558493385	0.00162515104385294	0.00067504477892252	0.00289377019155658	0.0147090894021381	0.00790658757640931	0.000933724101165326	-0.00674849057451139	-0.00257686936318241	0.00340106338467719	-1	-0.0174991048860721	-0.00245944294529104	-0.00354688051059708	0.0165195805533462	0.00542307179725459	-1
NA06989	-0.00525016863661988	-0.00909099535618012	0.00206425683347588	1	-0.00109284197519313	-0.00295691349653324	0.00779365476432689	-0.00561137160705677	0.00957470161285857	0.00654037805659678	-0.00201489801489044	-1	0.00761966654271339	0.00575590703653773	-0.00950866734737514	-1	-0.00361887602155703	0.00432028755095108	-1	-0.00140449560520977	-0.00226071107371831	0.0013470396256279	0.00855389166461526	-0.00118484398148407	0.00876544766630432	0.0149009255755201	-0.00405331351206559	0.00616584663172875	-0.00320525085101487	0.00594769854695149	0.0239637317900896	-0.00320020286706721	0.00198399998141412	0.00495943528248366	0.00144530879550991	0.000652388998716096	0.00660073360730914	-0.00379262448506365	0.00350124975471573	0.00154003134407369	0.00417295407351991	0.00349195517215088	-1	-0.00962468170016038	0.000821967163575823	0.000316350040215301	0.00969530155400987	-0.00600577316032906	-1
NA06991	-0.00604085310344216	0.493095212853882	-0.00987342229011407	-0.00109284197519313	1	0.499721574343004	-0.0129475035880708	-0.00896636409518036	0.00278488432219364	-0.00780979726229032	-0.000155256470775985	0.0331946001726001	0.0231344913835915	-0.0109058083808081	-0.00765260564635357	-0.0180225956357329	-0.00219491543735195	0.00116000664994422	-0.0227873492642688	-0.00363567171457508	-0.00167776982586838	0.0177383786819713	-0.00490032770453116	-0.00115928957690367	0.0026275667816604	0.0126177590311962	-0.0117022180122539	-0.00224880245817015	-0.00516416933933912	0.00780707682848288	-0.00199594532708688	0.000551294160183999	-0.0083312744308565	0.00324969842282199	-0.00334032496433303	-0.000899652966633019	0.00341853545787179	0.00057584670239522	-0.00339459709276107	-0.00628018356931777	-0.0138373375452605	0.00259876846711454	-0.01659608371474	0.000788254618901263	0.00625193970691077	-0.00924116318924871	-0.00696263625243183	-0.00379016741387008	-0.00342008903944613
NA06993	0.00401973574414269	-0.0033520493551231	-0.00251118939548694	-0.00295691349653324	0.499721574343004	1	-0.000933503944128468	-0.00535064094960781	0.00449112621233647	-0.00101734853435115	0.00762557110675859	0.0522396476429985	0.0479553354790145	0.00153878120074657	0.000892737745150904	-0.0148362693624354	-0.000410500578496071	0.00163929353238052	-0.0140304851811552	-0.00223411737520399	0.00480217669301757	0.0600013865844385	0.00589876534767305	-0.00160955195435635	0.00309426501109028	0.0114203524827456	-0.00968928896316523	-0.000955115257623001	-0.0088772013419777	-0.000211824819157232	0.00231052722504957	0.00121583458427803	-0.00225572311266123	0.00654065924626351	-0.00651194445202975	-0.00841461092500837	0.0123156762773852	0.00243150731799601	0.000904657368008395	-0.00234549447508441	-0.0158662753602495	0.00924415687278786	-0.00448302263783584	-0.0023502647395169	0.0106213172748894	-0.0062430568440383	0.0041522261018393	-0.00431251323386164	-0.00550681907080217
NA06994	0.00477643529493736	-0.0185606668855862	0.00617816220339722	0.00779365476432689	-0.0129475035880708	-0.000933503944128468	1	0.00105942983136208	0.0071736439645355	0.0103215989590802	0.0120000813192636	0.00449561760825187	-0.00263774886579935	0.498250666427017	0.010955292616301	-0.00615248024510931	0.000288091409599353	0.00276781925515904	-0.0108824445858233	0.00561081703040764	0.00891120633209301	-0.00304481735553788	0.00155712390652323	0.0127040703969529	0.0114189055042946	0.000379295122076438	0.0019939920756449	-0.00505650573002289	0.00209744796446356	0.0143354229017047	0.0061310178504103	-0.000425361130494115	0.00795039020863091	0.00373669907977554	0.012367698688022	-0.00579058617072574	0.0105412359689942	0.00765580152633898	0.0134958169634144	-0.00423238116585877	-0.00532732621676601	0.00715984771914579	0.00025650619775906	-0.0106586109789179	0.0103383978439986	-0.00224695907464703	0.00484176461496187	-0.000674923166491614	0.000519880978159003
NA06995	-0.00543420821951958	-0.00819555247122578	-0.0017144474084142	-0.00561137160705677	-0.00896636409518036	-0.00535064094960781	0.00105942983136208	1	-0.00545724831870407	0.00853524202819161	-0.000299574880415177	-1	-0.000522354776035757	0.000302966795990908	-0.00524782483105876	-1	0.496020036759448	-0.00849062028811509	-1	0.00346786178728537	-0.00430738655836743	0.00735253304885905	-0.00678366433432769	-0.00155516269433519	-0.00337011619377633	0.000867237786018443	-0.0106728316858263	-0.000744940195528073	0.500324212203247	-0.00212557633356298	0.009118711592275	-0.0027673565938865	-0.0024676764259923	0.00387761279665959	0.000338260167577221	-0.00599867082710191	0.00329266460188698	-0.00651852887049613	-0.0086140512263164	-0.0127675798485641	0.00175100775944494	0.00326243276616432	-1	-0.00769680975053647	-0.00331049026428171	-0.0128271517941668	-0.00204310384918819	0.00138857886496403	-1
NA06997	-0.00382192070084847	-0.00763576062397514	0.500646812110003	0.00957470161285857	0.00278488432219364	0.00449112621233647	0.0071736439645355	-0.00545724831870407	1	0.00908940230027409	0.00306058392256704	-1	-0.00653498048733938	0.00799572480814786	0.00425804810354712	-1	0.0147383677006614	0.495463217828426	-1	-0.00305723699389226	-0.00246059585774257	-0.000450333166703911	0.00378885472772541	0.00818690048626904	0.00998852552051416	-0.000102255512498694	0.00634292721917273	-0.00135075472482098	-0.0115712855080961	0.00175940795538508	0.00839875095876593	0.00881396802949749	-0.00126026316864405	0.000603658364287321	0.0065449773738705	0.00697777974024246	0.0151049476800597	0.00339801684332203	0.00293593109449519	-0.000957230696601469	0.00279099875526327	0.0103025423341352	-1	-0.0113828514450501	0.0132992571313994	0.000575191217965363	0.0132152561788367	0.00678417139410499	-1
NA07000	-0.00102755095771269	-0.0160001795373327	0.00198108531436	0.00654037805659678	-0.00780979726229032	-0.00101734853435115	0.0103215989590802	0.00853524202819161	0.00908940230027409	1	0.0162374735255489	0.0119559918917187	-6.02076367468286e-05	0.500267808511851	0.00427103249649552	-0.0132816992315567	0.00775915139802013	0.00438374619595343	-0.0137955636505011	0.00663206846012736	0.00489273782506856	0.00826240089146171	0.00196481654198941	0.0102997115491712	0.00801597967309382	0.00538393351885744	0.0041605112670106	-0.00272749226099822	0.00202482054506555	0.00412858386890207	0.012292223916556	0.00448235276270658	0.00970294830723133	0.00759699422629861	-0.000557697769911901	0.00699895106598058	0.0153671218908024	0.00626819469775542	0.0066720421388914	0.00107043164163387	0.00460862858122632	0.0046127318184855	-0.00915123372653535	-0.0109386665149193	0.00453751521324465	-0.0111289046048052	0.0017437134394837	0.0110678384619917	-0.00670912763393878
NA07014	-0.000678949069282651	-0.00235398434581441	-0.00274959737150495	-0.00201489801489044	-0.000155256470775985	0.00762557110675859	0.0120000813192636	-0.000299574880415177	0.00306058392256704	0.0162374735255489	1	-1	-0.00544247849988674	0.0109544135001802	0.502021793621868	-1	0.00132968972921721	-0.00306058428400918	-1	0.504900872409946	0.00324566856438206	-0.00322013848027537	0.00472187792536564	0.00380250253610504	-0.00258931763299358	0.00810495365780591	-0.00273758465272171	-0.00290105356519911	-0.00374253597285949	0.00594874375973436	0.00357906828837791	0.00358381735920106	0.00764860953968616	-0.00273573812915068	0.00316754062826343	-0.000643276212034391	0.00312734939861637	-0.00454862687634903	0.00764719536776369	-0.00884282187117877	0.000609720856244577	0.00861381789878165	-1	-0.00197075764560002	0.00350059230924982	-0.00432355401145109	-0.00182956867557238	0.00399364360475158	-1
NA07019	-1	-0.0113414342864961	-1	-1	0.0331946001726001	0.0522396476429985	0.00449561760825187	-1	-1	0.0119559918917187	-1	1	0.492466259554757	0.00998898966137158	-1	-0.0122625650537502	-1	-1	-0.00588109697656754	-1	-0.000604804873897504	0.494512919457801	0.00304470231150241	-1	-1	0.0116097131015182	-1	-0.00470878231091255	-1	0.00574825476783735	0.0116085866290166	0.00586358746297897	-1	-1	-0.00170589575770208	0.00419001622779025	-1	-1	-1	-0.00176704243811684	-0.00980382943303663	-1	0.000892440849789984	-1	-1	-0.0115498256621746	0.00673001767028421	-0.00223754131444464	-0.00323056303802134
NA07022	-0.0013994870528266	-0.00335382832539997	-0.00851189892124105	0.00761966654271339	0.0231344913835915	0.0479553354790145	-0.00263774886579935	-0.000522354776035757	-0.00653498048733938	-6.02076367468286e-05	-0.00544247849988674	0.492466259554757	1	-0.00356259338622282	-0.0037752405213666	-0.0170682480408483	0.00179496374321866	-0.00239149281508034	-0.0215337956772447	-0.00239903757853328	-0.0137413033211442	-0.00247216296703168	-0.000738414471710156	-0.00178829433498266	-0.000776610889740457	-0.00557495905271755	-0.00789991971811312	-0.00807245343798413	4.84059448515228e-06	0.000404071118017117	0.00204347753357361	0.00253255456569048	0.000198255332428372	0.00285943593503806	-0.00242034033204158	-0.00553235067098811	0.0164941787796192	0.0122654455768255	0.00793255235523038	-0.00864259357770946	-0.00273293481798803	-0.00182524007439035	-0.00995721964564421	-0.00743486186115017	0.00192362711029791	-0.0102903163249313	-0.00453507615772598	-0.00469136708818866	-0.0150431344074501
NA07029	0.000194423108550028	-0.0221140733852841	-0.00178594676143295	0.00575590703653773	-0.0109058083808081	0.00153878120074657	0.498250666427017	0.000302966795990908	0.00799572480814786	0.500267808511851	0.0109544135001802	0.00998898966137158	-0.00356259338622282	1	0.00569085304929767	-0.00985879589451786	0.00256179031004634	0.00503892397215303	-0.0110614324783408	0.00402309534397688	0.00460501547937429	0.0059419392122773	0.00262037586695996	0.0115714261254787	0.00814387975483752	-0.00223704284346191	-0.00168635086196938	-0.0134679995701467	-0.00595930255753308	-0.000288760620572137	0.0107722738347416	0.00143355397211031	0.0108472184532269	0.00409095544057615	0.0121031368987646	0.00274269987145441	0.0109897851133021	0.00151569881781009	0.00577604344454533	-0.00407006076472026	0.000699806917832635	0.00458665762891613	-0.00245769968273819	-0.010592699024981	0.00434092974172602	-0.00608879731518819	0.0065094278048504	0.0102157280716458	-0.000117569472067942
NA07031	-0.00154501431225025	-0.00553278191438302	-0.00658887934095425	-0.00950866734737514	-0.00765260564635357	0.000892737745150904	0.010955292616301	-0.00524782483105876	0.00425804810354712	0.00427103249649552	0.502021793621868	-1	-0.0037752405213666	0.00569085304929767	1	-1	0.00235187913353532	-0.00650915438620514	-1	0.00848490300792799	-0.00557265738787999	-0.00445586876259407	0.00943936330509847	0.00384329304866991	-0.00227887190917495	0.00850045973466207	0.000516940983957243	-0.00305653352332601	-0.00967438441703167	0.0108791507452844	0.00684706239485243	0.0144287526346009	-0.000790649289449806	0.00127886507765793	0.000597644576354235	-0.00400430590826299	0.0100658583790493	-0.00432659069295775	0.00688749833654854	-0.0109325731923813	0.0060721183216668	0.00913763670447226	-1	-0.00113494755072217	0.0012680983155127	-0.0086029702819263	0.000747612102622769	0.00561202006781016	-1
NA07034	-1	-0.013468447686118	-1	-1	-0.0180225956357329	-0.0148362693624354	-0.00615248024510931	-1	-1	-0.0132816992315567	-1	-0.0122625650537502	-0.0170682480408483	-0.00985879589451786	-1	1	-1	-1	0.495688641786612	-1	-0.00818022811176044	-0.00477044026092465	-0.00740302234587563	-1	-1	-0.00713247073122014	-1	-0.0155759931568363	-1	0.00356068268390969	-0.00999255823549053	0.00307832471691143	-1	-1	0.0113055569067284	-0.00676867825929282	-1	-1	-1	-0.010330904773062	-0.00453329404310849	-1	-0.00243349740105589	-1	-1	-0.00819749365157432	0.00303301395082052	0.00151954490468792	-0.00548518857677469
NA07037	0.00562334317642503	0.000150836411803302	0.0124537444530065	-0.00361887602155703	-0.00219491543735195	-0.000410500578496071	0.000288091409599353	0.496020036759448	0.0147383677006614	0.00775915139802013	0.00132968972921721	-1	0.00179496374321866	0.00256179031004634	0.00235187913353532	-1	1	0.00275981395257205	-1	0.00381837466839912	-0.00214921213456317	0.00701753355799968	0.000990555194974356	0.00205091951415431	0.00302162250545725	-0.00104563124813286	-0.00235227449775401	-0.00987357808755219	-0.000796405121128094	0.0133334150539899	0.00628376707657415	-0.000347977375031827	0.00273549481331032	0.00992944453654497	0.00866878499028623	0.00865763700299448	0.00655321277171318	-0.000645655369764271	0.003433219283008	-0.00190684483856948	-0.000508259324532672	0.00663439228731933	-1	-0.00139437682462734	0.00770459423203233	-0.00532649074065595	0.00746244482075815	0.00798331585284183	-1
NA07045	-0.00423620116861934	-0.00652918978287771	-0.000220508206341603	0.00432028755095108	0.00116000664994422	0.00163929353238052	0.00276781925515904	-0.00849062028811509	0.495463217828426	0.00438374619595343	-0.00306058428400918	-1	-0.00239149281508034	0.00503892397215303	-0.00650915438620514	-1	0.00275981395257205	1	-1	-0.00235805480827827	-0.00587787060709674	-0.000195347337585893	0.00483324460321651	0.0133801052109261	-0.00222528745042729	0.00215501775849169	-0.0046962539201622	-0.00989218250569395	-0.0136675033271127	0.00282922990855291	0.000660576724225091	-0.000988403629318322	-0.00162148787408035	-0.00420753889836576	0.00210503775198078	-0.000779199129230616	0.00175766516821816	-0.00511608753435266	-0.00758335099043101	0.00275776328675622	0.00239437364431813	-0.00193242853971544	-1	-0.0115656174410909	0.00818339398501754	-0.00361718146526037	0.00552215220671979	-0.00338129743200743	-1
NA07048	-1	-0.0179437460541262	-1	-1	-0.0227873492642688	-0.0140304851811552	-0.0108824445858233	-1	-1	-0.0137955636505011	-1	-0.00588109697656754	-0.0215337956772447	-0.0110614324783408	-1	0.495688641786612	-1	-1	1	-1	0.491111685011806	-0.00656957697677367	-0.00451547910109401	-1	-1	-0.00117252857891838	-1	-0.0115107828501304	-1	-0.00176016198821581	-0.0193369519266685	0.00250670956892847	-1	-1	-0.0054086314165366	-0.0112485124026643	-1	-1	-1	-0.0199673189866126	-0.0182032195344628	-1	-0.00497292529070202	-1	-1	-0.013459545775275	-0.00612816364296555	-0.00684187741524019	0.00112074542172066
NA07051	-0.00212745690130234	-0.00211060384257462	-0.00590991206308043	-0.00140449560520977	-0.00363567171457508	-0.00223411737520399	0.00561081703040764	0.00346786178728537	-0.00305723699389226	0.00663206846012736	0.504900872409946	-1	-0.00239903757853328	0.00402309534397688	0.00848490300792799	-1	0.00381837466839912	-0.00235805480827827	-1	1	0.00354941150673417	-0.00322538716486343	-0.00475743487733766	0.00298068582397504	-0.00303146219814882	-0.00282110095787487	-0.00626387654996873	-0.0112242282864707	-0.00245044313953167	-0.00325808640615567	-0.00265132694653353	0.00787660774161636	0.00358025293944716	-0.00332633377749417	0.00386055101473177	-0.000710309593866481	0.00428497194449658	-0.000453462331898493	-0.00373946615180995	0.00198824724524266	-0.00226247179739288	-0.00258738147212019	-1	-0.0172567033507319	-3.69887982597869e-05	-0.00143716172325891	0.00243856274749044	0.00638853042876781	-1
NA07055	-0.00325102984165346	-0.00245835991882798	0.00306004431824411	-0.00226071107371831	-0.00167776982586838	0.00480217669301757	0.00891120633209301	-0.00430738655836743	-0.00246059585774257	0.00489273782506856	0.00324566856438206	-0.000604804873897504	-0.0137413033211442	0.00460501547937429	-0.00557265738787999	-0.00818022811176044	-0.00214921213456317	-0.00587787060709674	0.491111685011806	0.00354941150673417	1	0.0035055075897483	0.00697550545662468	-0.000345584601071481	0.00976049515142702	0.00603727790630225	-0.00484640564685219	0.00214303553885411	0.00407421649671957	0.0028638504895725	-0.00584684550341308	0.0121511098376708	0.00338717718512549	-0.00661284109238957	-0.00280444822128588	-0.00151486884194451	0.011399289601458	0.00321359006926601	0.00573849004640182	-0.011255004852621	-0.0101887612041718	0.00227623152449432	-0.00611578104704603	0.0178319712651784	0.00316507667424964	-0.00462215898931811	0.00204253092790547	-0.000810024649656171	0.00743373056093106
NA07056	0.00338338026036434	-0.00424560961692878	-0.00516580951189977	0.0013470396256279	0.0177383786819713	0.0600013865844385	-0.00304481735553788	0.00735253304885905	-0.000450333166703911	0.00826240089146171	-0.00322013848027537	0.494512919457801	-0.00247216296703168	0.0059419392122773	-0.00445586876259407	-0.00477044026092465	0.00701753355799968	-0.000195347337585893	-0.00656957697677367	-0.00322538716486343	0.0035055075897483	1	0.00252033818018894	0.00706096971447591	0.00186993794765463	0.00955400839795211	0.00236764995149937	-0.00120408635446082	-0.00170337943277699	0.00857582513510464	0.00324424303660639	0.00353321442451321	-0.00321477494798263	9.84458325789627e-05	-0.00283832031624594	-0.00126894322987169	0.00593935190994632	-0.00111221569490235	0.000325935095897704	-0.0042886634108944	-0.00584217531162436	0.00572137132698348	-0.00324408768327488	-0.00373384258529424	0.0114544567700324	-0.0135353400635492	0.0107523628741349	0.0019976706184945	-0.0075858273096146
NA07345	0.00996280918532855	-0.00527776631674203	-0.00358296272472559	0.00855389166461526	-0.00490032770453116	0.00589876534767305	0.00155712390652323	-0.00678366433432769	0.00378885472772541	0.00196481654198941	0.00472187792536564	0.00304470231150241	-0.000738414471710156	0.00262037586695996	0.00943936330509847	-0.00740302234587563	0.000990555194974356	0.00483324460321651	-0.00451547910109401	-0.00475743487733766	0.00697550545662468	0.00252033818018894	1	0.00961325138668361	0.0113286362283674	0.500742009961827	0.00260397141685951	-0.0106183590030024	-0.00066885320507534	0.00674819580168804	0.0100676458813648	-0.00654705530910236	-0.00229031339180424	0.00800206154843121	0.00131729090061912	-0.00551685392629827	0.00974348762232299	0.0100403243648646	0.00381363594584088	0.00128806547569012	0.0042312469516967	0.00801294532259562	-0.00438138545558985	-0.00875476537834077	0.0121721584094941	0.00181788644742666	0.0052481818016515	0.00747343326807945	0.00743007591275982
NA07346	0.0224962929780271	-0.00605664150644275	0.00340919238147745	-0.00118484398148407	-0.00115928957690367	-0.00160955195435635	0.0127040703969529	-0.00155516269433519	0.00818690048626904	0.0102997115491712	0.00380250253610504	-1	-0.00178829433498266	0.0115714261254787	0.00384329304866991	-1	0.00205091951415431	0.0133801052109261	-1	0.00298068582397504	-0.000345584601071481	0.00706096971447591	0.00961325138668361	1	0.0118046920694188	0.00312401215940083	0.498794241469631	-0.00306058100479429	-0.00305943689219553	0.00779426247128169	0.00971347394053505	0.00839588731501248	0.00239734763991033	0.00331551250423534	0.0153362426085655	0.00906220315064702	0.0108486648895374	0.00583318792224051	0.00467430234452176	0.00153267297201706	0.00661039161087892	0.0139244033278461	-1	-0.00180361000127814	0.0121178530591661	0.00282649648079875	0.0033681423755887	0.0135561879514616	-1
NA07347	-0.00348032857796182	-0.00255876889279225	0.0109358983147618	0.00876544766630432	0.0026275667816604	0.00309426501109028	0.0114189055042946	-0.00337011619377633	0.00998852552051416	0.00801597967309382	-0.00258931763299358	-1	-0.000776610889740457	0.00814387975483752	-0.00227887190917495	-1	0.00302162250545725	-0.00222528745042729	-1	-0.00303146219814882	0.00976049515142702	0.00186993794765463	0.0113286362283674	0.0118046920694188	1	0.0114721208283676	0.496510814814773	0.00455268738046012	0.00399641236764413	0.00683555067650322	0.00507694071117597	0.00914701926345821	0.00157501797615754	0.00707884244249643	0.00519177776844894	0.0130414875406806	0.0121270370058224	0.00312630652994271	0.00673197208419493	0.0063616811851179	0.00655070855931058	0.00734534044225132	-1	-0.00222129422949531	0.0172446574186451	0.00512506995044693	0.00921953470274335	0.00985090289748111	-1
NA07348	0.0073445694146851	-0.00187284459203944	-0.00565830618819785	0.0149009255755201	0.0126177590311962	0.0114203524827456	0.000379295122076438	0.000867237786018443	-0.000102255512498694	0.00538393351885744	0.00810495365780591	0.0116097131015182	-0.00557495905271755	-0.00223704284346191	0.00850045973466207	-0.00713247073122014	-0.00104563124813286	0.00215501775849169	-0.00117252857891838	-0.00282110095787487	0.00603727790630225	0.00955400839795211	0.500742009961827	0.00312401215940083	0.0114721208283676	1	0.00446854054523426	0.490369608462715	0.0120968063696743	0.00186493369579312	0.00826371359673215	0.00246173167602913	0.00831434366372081	0.00967878242822	-0.00275896346779893	-0.000178952735187595	0.0131827378977737	0.0156214069121426	0.00352392509713023	0.00583870139579581	0.00295760098439624	0.0160039557378379	-0.00688310948844136	-0.00615523706351216	0.0127933737301233	-0.00649694793952204	0.0124524595920535	0.00796523395720963	0.00764713400373923
NA07349	0.00125657746832916	-0.0186717092755118	0.00222393570023187	-0.00405331351206559	-0.0117022180122539	-0.00968928896316523	0.0019939920756449	-0.0106728316858263	0.00634292721917273	0.0041605112670106	-0.00273758465272171	-1	-0.00789991971811312	-0.00168635086196938	0.000516940983957243	-1	-0.00235227449775401	-0.0046962539201622	-1	-0.00626387654996873	-0.00484640564685219	0.00236764995149937	0.00260397141685951	0.498794241469631	0.496510814814773	0.00446854054523426	1	-0.00842576737570458	-0.00253912471109024	-0.00135730861177982	0.00265859358287152	0.00546205020595224	-0.00192556337017059	-0.0011356709072644	0.00404805375072034	0.00526345824428402	0.000888556467261104	-0.00534463095362589	0.000417986836595622	-0.00217502586362727	-0.00207723954032174	0.00625238256734934	-1	-0.00551673760724514	0.0083150342938025	0.00523301343941812	0.00426550041327772	0.00747573627068531	-1
NA07357	-0.00354417548093274	-0.00884160283991164	-0.00868762806629993	0.00616584663172875	-0.00224880245817015	-0.000955115257623001	-0.00505650573002289	-0.000744940195528073	-0.00135075472482098	-0.00272749226099822	-0.00290105356519911	-0.00470878231091255	-0.00807245343798413	-0.0134679995701467	-0.00305653352332601	-0.0155759931568363	-0.00987357808755219	-0.00989218250569395	-0.0115107828501304	-0.0112242282864707	0.00214303553885411	-0.00120408635446082	-0.0106183590030024	-0.00306058100479429	0.00455268738046012	0.490369608462715	-0.00842576737570458	1	0.00560192442678518	0.000955390435628942	-0.000215791945055861	-0.00656809877706784	0.0033221654910042	-0.00608809159014736	-0.0161439910248121	-0.00975500437710735	0.00550897444768775	0.00251940879711696	0.00331526873491838	-0.00928406271082555	-0.00220453970973574	-0.00287412600809501	-0.00254602748265902	-0.0111177716353537	0.00642525806630701	-0.0187387086203609	0.00603031420910462	-0.00764854120006491	-0.0105011639763636
NA07435	-0.00349468089938452	-0.0100620586201327	-0.0103763064005281	-0.00320525085101487	-0.00516416933933912	-0.0088772013419777	0.00209744796446356	0.500324212203247	-0.0115712855080961	0.00202482054506555	-0.00374253597285949	-1	4.84059448515228e-06	-0.00595930255753308	-0.00967438441703167	-1	-0.000796405121128094	-0.0136675033271127	-1	-0.00245044313953167	0.00407421649671957	-0.00170337943277699	-0.00066885320507534	-0.00305943689219553	0.00399641236764413	0.0120968063696743	-0.00253912471109024	0.00560192442678518	1	-0.00875651294097694	-0.00188123252784565	-0.00888753917408528	-0.00221536140150005	-0.00486041782486872	0.00392485309390118	-0.00902216182775048	0.00226286754111134	-0.00450163794578364	-0.0112292197424464	-0.0128661454835656	-0.00184391071897033	0.00186868583542759	-1	-0.0101764705480905	-0.00252529955129221	-0.0111272768492071	-0.00190911214748435	0.004278797120549	-1
NA10830	0.00214769032766477	-0.00582654671683404	0.00544213487028337	0.00594769854695149	0.00780707682848288	-0.000211824819157232	0.0143354229017047	-0.00212557633356298	0.00175940795538508	0.00412858386890207	0.00594874375973436	0.00574825476783735	0.000404071118017117	-0.000288760620572137	0.0108791507452844	0.00356068268390969	0.0133334150539899	0.00282922990855291	-0.00176016198821581	-0.00325808640615567	0.0028638504895725	0.00857582513510464	0.00674819580168804	0.00779426247128169	0.00683555067650322	0.00186493369579312	-0.00135730861177982	0.000955390435628942	-0.00875651294097694	1	0.0145381354320118	0.000614560312564484	0.00452441516738282	0.00334295603036014	0.0110437551421995	0.00791256432394244	0.0158710577938403	0.00726718032795189	0.00962603799258766	-0.000522648664780804	-0.00344197376472601	0.0101551934988055	-0.00178975068053228	-0.00406558594750753	0.0110646921386694	-0.0113796610440032	0.0126545357708267	0.00391074233766491	0.0127923075300764
NA10831	0.00674080509214655	-0.00324654154640416	-0.000485822515602155	0.0239637317900896	-0.00199594532708688	0.00231052722504957	0.0061310178504103	0.009118711592275	0.00839875095876593	0.012292223916556	0.00357906828837791	0.0116085866290166	0.00204347753357361	0.0107722738347416	0.00684706239485243	-0.00999255823549053	0.00628376707657415	0.000660576724225091	-0.0193369519266685	-0.00265132694653353	-0.00584684550341308	0.00324424303660639	0.0100676458813648	0.00971347394053505	0.00507694071117597	0.00826371359673215	0.00265859358287152	-0.000215791945055861	-0.00188123252784565	0.0145381354320118	1	0.0119413174837085	-0.00200185575078781	0.00605967501789232	-0.0099777640070757	0.00489674589733007	0.0177907467896642	0.00981321061312258	0.0104412126847035	-0.00450766897060829	0.00405060001365062	0.0134589722763737	0.00379923405470295	-0.0040575219410136	0.0111039950501073	-0.0059699444261037	0.00979621572975819	0.014115333184276	0.00271558069745653
NA10835	-0.000169651005450678	-0.00164785236172362	0.00429190081347887	-0.00320020286706721	0.000551294160183999	0.00121583458427803	-0.000425361130494115	-0.0027673565938865	0.00881396802949749	0.00448235276270658	0.00358381735920106	0.00586358746297897	0.00253255456569048	0.00143355397211031	0.0144287526346009	0.00307832471691143	-0.000347977375031827	-0.000988403629318322	0.00250670956892847	0.00787660774161636	0.0121511098376708	0.00353321442451321	-0.00654705530910236	0.00839588731501248	0.00914701926345821	0.00246173167602913	0.00546205020595224	-0.00656809877706784	-0.00888753917408528	0.000614560312564484	0.0119413174837085	1	-0.00260028856728785	0.00995547795003987	0.000906406059609999	0.00800889434696273	0.018949259377643	0.00357655874231756	0.00920360246257386	0.00177673256995599	0.00362951859676591	0.0209728228174363	-0.0133418273238833	-0.00593066042116557	0.0137172708372597	-0.0101996979416631	0.000256449653193458	0.00914629605613656	0.000744486345300324
NA10836	0.00247498670097128	-0.00560370919061942	-0.000550283558493385	0.00198399998141412	-0.0083312744308565	-0.00225572311266123	0.00795039020863091	-0.0024676764259923	-0.00126026316864405	0.00970294830723133	0.00764860953968616	-1	0.000198255332428372	0.0108472184532269	-0.000790649289449806	-1	0.00273549481331032	-0.00162148787408035	-1	0.00358025293944716	0.00338717718512549	-0.00321477494798263	-0.00229031339180424	0.00239734763991033	0.00157501797615754	0.00831434366372081	-0.00192556337017059	0.0033221654910042	-0.00221536140150005	0.00452441516738282	-0.00200185575078781	-0.00260028856728785	1	0.00348705906108639	-0.00183443113546494	0.00793258179493499	0.00520439795727828	0.00497822592006974	0.0105828054228687	0.00471142484252882	-0.00163593513874626	0.000331253840118456	-1	-0.00110777532153074	0.00572318190089702	-0.000397661540439503	0.00782723881644384	0.00464261752536533	-1
NA10837	0.00417497219259726	-0.00493757559612542	0.00162515104385294	0.00495943528248366	0.00324969842282199	0.00654065924626351	0.00373669907977554	0.00387761279665959	0.000603658364287321	0.00759699422629861	-0.00273573812915068	-1	0.00285943593503806	0.00409095544057615	0.00127886507765793	-1	0.00992944453654497	-0.00420753889836576	-1	-0.00332633377749417	-0.00661284109238957	9.84458325789627e-05	0.00800206154843121	0.00331551250423534	0.00707884244249643	0.00967878242822	-0.0011356709072644	-0.00608809159014736	-0.00486041782486872	0.00334295603036014	0.00605967501789232	0.00995547795003987	0.00348705906108639	1	0.000784458500763535	0.00536581513928409	0.0100023822738087	0.0035369382463322	0.00100017512986131	-0.00248680340025485	-0.00106379237228788	0.00856665104638668	-1	-0.00673688867931604	0.0119844613592369	0.00562191979897387	-0.0038028324256599	-0.00155249932379423	-1
NA10838	0.00531899657171645	-0.00225742278631388	0.00067504477892252	0.00144530879550991	-0.00334032496433303	-0.00651194445202975	0.012367698688022	0.000338260167577221	0.0065449773738705	-0.000557697769911901	0.00316754062826343	-0.00170589575770208	-0.00242034033204158	0.0121031368987646	0.000597644576354235	0.0113055569067284	0.00866878499028623	0.00210503775198078	-0.0054086314165366	0.00386055101473177	-0.00280444822128588	-0.00283832031624594	0.00131729090061912	0.0153362426085655	0.00519177776844894	-0.00275896346779893	0.00404805375072034	-0.0161439910248121	0.00392485309390118	0.0110437551421995	-0.0099777640070757	0.000906406059609999	-0.00183443113546494	0.000784458500763535	1	-0.00458388150245904	0.00545276632783195	0.00646208977652373	0.00831871558607418	-0.00455626870465657	-0.00107113441959783	0.00224843037735952	0.000598673954413009	-0.0108383008174423	0.00808512115354703	0.00571280936701098	0.00830375290387183	0.00327793603322241	0.0104760818751632
NA10839	0.000926974948126662	-0.00297309869060806	0.00289377019155658	0.000652388998716096	-0.000899652966633019	-0.00841461092500837	-0.00579058617072574	-0.00599867082710191	0.00697777974024246	0.00699895106598058	-0.000643276212034391	0.00419001622779025	-0.00553235067098811	0.00274269987145441	-0.00400430590826299	-0.00676867825929282	0.00865763700299448	-0.000779199129230616	-0.0112485124026643	-0.000710309593866481	-0.00151486884194451	-0.00126894322987169	-0.00551685392629827	0.00906220315064702	0.0130414875406806	-0.000178952735187595	0.00526345824428402	-0.00975500437710735	-0.00902216182775048	0.00791256432394244	0.00489674589733007	0.00800889434696273	0.00793258179493499	0.00536581513928409	-0.00458388150245904	1	0.0108873223327291	0.00429582628251292	0.0184194501178364	-0.00483316227786871	-0.00286106900120731	0.0138654750319174	-0.00128873138966258	-0.00902830715023159	0.00671408102407429	-0.00247836330960138	-0.00722311927050119	0.0109104377873773	-0.00302929711916225
NA10840	-0.00134018497809802	0.00463220746246844	0.0147090894021381	0.00660073360730914	0.00341853545787179	0.0123156762773852	0.0105412359689942	0.00329266460188698	0.0151049476800597	0.0153671218908024	0.00312734939861637	-1	0.0164941787796192	0.0109897851133021	0.0100658583790493	-1	0.00655321277171318	0.00175766516821816	-1	0.00428497194449658	0.011399289601458	0.00593935190994632	0.00974348762232299	0.0108486648895374	0.0121270370058224	0.0131827378977737	0.000888556467261104	0.00550897444768775	0.00226286754111134	0.0158710577938403	0.0177907467896642	0.018949259377643	0.00520439795727828	0.0100023822738087	0.00545276632783195	0.0108873223327291	1	0.00858113218746087	0.0145029172283833	0.000785881175099452	0.00148980410720595	0.0231191905521916	-1	-0.000288193887013993	0.012210876676899	-0.00214254643678551	0.0137581907367979	0.0133627440886879	-1
NA10843	-0.00402390440228421	-0.00152969134706319	0.00790658757640931	-0.00379262448506365	0.00057584670239522	0.00243150731799601	0.00765580152633898	-0.00651852887049613	0.00339801684332203	0.00626819469775542	-0.00454862687634903	-1	0.0122654455768255	0.00151569881781009	-0.00432659069295775	-1	-0.000645655369764271	-0.00511608753435266	-1	-0.000453462331898493	0.00321359006926601	-0.00111221569490235	0.0100403243648646	0.00583318792224051	0.00312630652994271	0.0156214069121426	-0.00534463095362589	0.00251940879711696	-0.00450163794578364	0.00726718032795189	0.00981321061312258	0.00357655874231756	0.00497822592006974	0.0035369382463322	0.00646208977652373	0.00429582628251292	0.00858113218746087	1	0.00164375215523687	-0.000682013579843096	0.00392943123394747	0.00855428021713714	-1	-0.00121804694214409	0.0133546244654289	-0.000249343442201584	0.0096706829629092	0.00540580378477035	-1
NA10845	-0.00351068543589537	0.000621968121939265	0.000933724101165326	0.00350124975471573	-0.00339459709276107	0.000904657368008395	0.0134958169634144	-0.0086140512263164	0.00293593109449519	0.0066720421388914	0.00764719536776369	-1	0.00793255235523038	0.00577604344454533	0.00688749833654854	-1	0.003433219283008	-0.00758335099043101	-1	-0.00373946615180995	0.00573849004640182	0.000325935095897704	0.00381363594584088	0.00467430234452176	0.00673197208419493	0.00352392509713023	0.000417986836595622	0.00331526873491838	-0.0112292197424464	0.00962603799258766	0.0104412126847035	0.00920360246257386	0.0105828054228687	0.00100017512986131	0.00831871558607418	0.0184194501178364	0.0145029172283833	0.00164375215523687	1	0.00591093110246054	0.000664596148445648	-0.00386860261099976	-1	-0.00427892672104352	0.00819498824189576	-0.00625022354229682	-0.00185484201475352	0.000134865538948012	-1
NA10846	-0.0088196021480261	-0.00532730106888556	-0.00674849057451139	0.00154003134407369	-0.00628018356931777	-0.00234549447508441	-0.00423238116585877	-0.0127675798485641	-0.000957230696601469	0.00107043164163387	-0.00884282187117877	-0.00176704243811684	-0.00864259357770946	-0.00407006076472026	-0.0109325731923813	-0.010330904773062	-0.00190684483856948	0.00275776328675622	-0.0199673189866126	0.00198824724524266	-0.011255004852621	-0.0042886634108944	0.00128806547569012	0.00153267297201706	0.0063616811851179	0.00583870139579581	-0.00217502586362727	-0.00928406271082555	-0.0128661454835656	-0.000522648664780804	-0.00450766897060829	0.00177673256995599	0.00471142484252882	-0.00248680340025485	-0.00455626870465657	-0.00483316227786871	0.000785881175099452	-0.000682013579843096	0.00591093110246054	1	-0.0167389048258648	0.00782537527694425	-0.0177129867659452	-0.00402492610684635	-0.000534250936697295	-0.00259407177304853	0.00650708187465877	-0.00615453015151683	-0.00282720040030172
NA10847	-0.00160445447588199	-0.0117264846103263	-0.00257686936318241	0.00417295407351991	-0.0138373375452605	-0.0158662753602495	-0.00532732621676601	0.00175100775944494	0.00279099875526327	0.00460862858122632	0.000609720856244577	-0.00980382943303663	-0.00273293481798803	0.000699806917832635	0.0060721183216668	-0.00453329404310849	-0.000508259324532672	0.00239437364431813	-0.0182032195344628	-0.00226247179739288	-0.0101887612041718	-0.00584217531162436	0.0042312469516967	0.00661039161087892	0.00655070855931058	0.00295760098439624	-0.00207723954032174	-0.00220453970973574	-0.00184391071897033	-0.00344197376472601	0.00405060001365062	0.00362951859676591	-0.00163593513874626	-0.00106379237228788	-0.00107113441959783	-0.00286106900120731	0.00148980410720595	0.00392943123394747	0.000664596148445648	-0.0167389048258648	1	0.00106771610480572	-0.00805070913077944	-0.015324581513965	-0.0010608028915949	-0.0117776212248709	-0.00864526986964237	-0.00127869233656388	-0.00250880179540629
NA10850	0.00827866158274407	-0.000833335596525025	0.00340106338467719	0.00349195517215088	0.00259876846711454	0.00924415687278786	0.00715984771914579	0.00326243276616432	0.0103025423341352	0.0046127318184855	0.00861381789878165	-1	-0.00182524007439035	0.00458665762891613	0.00913763670447226	-1	0.00663439228731933	-0.00193242853971544	-1	-0.00258738147212019	0.00227623152449432	0.00572137132698348	0.00801294532259562	0.0139244033278461	0.00734534044225132	0.0160039557378379	0.00625238256734934	-0.00287412600809501	0.00186868583542759	0.0101551934988055	0.0134589722763737	0.0209728228174363	0.000331253840118456	0.00856665104638668	0.00224843037735952	0.0138654750319174	0.0231191905521916	0.00855428021713714	-0.00386860261099976	0.00782537527694425	0.00106771610480572	1	-1	-0.00801444640317659	0.0205493424787208	0.0102225302428878	0.00213488234295793	0.0115943755688633	-1
NA10851	-1	-0.0163278409098301	-1	-1	-0.01659608371474	-0.00448302263783584	0.00025650619775906	-1	-1	-0.00915123372653535	-1	0.000892440849789984	-0.00995721964564421	-0.00245769968273819	-1	-0.00243349740105589	-1	-1	-0.00497292529070202	-1	-0.00611578104704603	-0.00324408768327488	-0.00438138545558985	-1	-1	-0.00688310948844136	-1	-0.00254602748265902	-1	-0.00178975068053228	0.00379923405470295	-0.0133418273238833	-1	-1	0.000598673954413009	-0.00128873138966258	-1	-1	-1	-0.0177129867659452	-0.00805070913077944	-1	1	-1	-1	-0.0192484594531629	6.59759052507484e-06	0.000325746347246608	-0.00476976126074872
NA10852	0.00119024262737645	-0.00427863922072999	-0.0174991048860721	-0.00962468170016038	0.000788254618901263	-0.0023502647395169	-0.0106586109789179	-0.00769680975053647	-0.0113828514450501	-0.0109386665149193	-0.00197075764560002	-1	-0.00743486186115017	-0.010592699024981	-0.00113494755072217	-1	-0.00139437682462734	-0.0115656174410909	-1	-0.0172567033507319	0.0178319712651784	-0.00373384258529424	-0.00875476537834077	-0.00180361000127814	-0.00222129422949531	-0.00615523706351216	-0.00551673760724514	-0.0111177716353537	-0.0101764705480905	-0.00406558594750753	-0.0040575219410136	-0.00593066042116557	-0.00110777532153074	-0.00673688867931604	-0.0108383008174423	-0.00902830715023159	-0.000288193887013993	-0.00121804694214409	-0.00427892672104352	-0.00402492610684635	-0.015324581513965	-0.00801444640317659	-1	1	0.00590521355975456	-0.0130384206591145	0.00240479546527245	-0.000468884488873657	-1
NA10853	0.00533840209606516	0.0108455158050538	-0.00245944294529104	0.000821967163575823	0.00625193970691077	0.0106213172748894	0.0103383978439986	-0.00331049026428171	0.0132992571313994	0.00453751521324465	0.00350059230924982	-1	0.00192362711029791	0.00434092974172602	0.0012680983155127	-1	0.00770459423203233	0.00818339398501754	-1	-3.69887982597869e-05	0.00316507667424964	0.0114544567700324	0.0121721584094941	0.0121178530591661	0.0172446574186451	0.0127933737301233	0.0083150342938025	0.00642525806630701	-0.00252529955129221	0.0110646921386694	0.0111039950501073	0.0137172708372597	0.00572318190089702	0.0119844613592369	0.00808512115354703	0.00671408102407429	0.012210876676899	0.0133546244654289	0.00819498824189576	-0.000534250936697295	-0.0010608028915949	0.0205493424787208	-1	0.00590521355975456	1	0.00353324696880367	0.0119866876984835	0.0178362961861944	-1
NA10854	-0.00296535359172984	-0.0112272163391288	-0.00354688051059708	0.000316350040215301	-0.00924116318924871	-0.0062430568440383	-0.00224695907464703	-0.0128271517941668	0.000575191217965363	-0.0111289046048052	-0.00432355401145109	-0.0115498256621746	-0.0102903163249313	-0.00608879731518819	-0.0086029702819263	-0.00819749365157432	-0.00532649074065595	-0.00361718146526037	-0.013459545775275	-0.00143716172325891	-0.00462215898931811	-0.0135353400635492	0.00181788644742666	0.00282649648079875	0.00512506995044693	-0.00649694793952204	0.00523301343941812	-0.0187387086203609	-0.0111272768492071	-0.0113796610440032	-0.0059699444261037	-0.0101996979416631	-0.000397661540439503	0.00562191979897387	0.00571280936701098	-0.00247836330960138	-0.00214254643678551	-0.000249343442201584	-0.00625022354229682	-0.00259407177304853	-0.0117776212248709	0.0102225302428878	-0.0192484594531629	-0.0130384206591145	0.00353324696880367	1	-0.00579299427951174	0.0114508957584359	-0.00917158488295672
NA10855	0.000904399143155823	-0.0101142086394244	0.0165195805533462	0.00969530155400987	-0.00696263625243183	0.0041522261018393	0.00484176461496187	-0.00204310384918819	0.0132152561788367	0.0017437134394837	-0.00182956867557238	0.00673001767028421	-0.00453507615772598	0.0065094278048504	0.000747612102622769	0.00303301395082052	0.00746244482075815	0.00552215220671979	-0.00612816364296555	0.00243856274749044	0.00204253092790547	0.0107523628741349	0.0052481818016515	0.0033681423755887	0.00921953470274335	0.0124524595920535	0.00426550041327772	0.00603031420910462	-0.00190911214748435	0.0126545357708267	0.00979621572975819	0.000256449653193458	0.00782723881644384	-0.0038028324256599	0.00830375290387183	-0.00722311927050119	0.0137581907367979	0.0096706829629092	-0.00185484201475352	0.00650708187465877	-0.00864526986964237	0.00213488234295793	6.59759052507484e-06	0.00240479546527245	0.0119866876984835	-0.00579299427951174	1	0.0128056176566683	0.00333788870745223
NA10856	0.00408617892454632	-0.00204706525816116	0.00542307179725459	-0.00600577316032906	-0.00379016741387008	-0.00431251323386164	-0.000674923166491614	0.00138857886496403	0.00678417139410499	0.0110678384619917	0.00399364360475158	-0.00223754131444464	-0.00469136708818866	0.0102157280716458	0.00561202006781016	0.00151954490468792	0.00798331585284183	-0.00338129743200743	-0.00684187741524019	0.00638853042876781	-0.000810024649656171	0.0019976706184945	0.00747343326807945	0.0135561879514616	0.00985090289748111	0.00796523395720963	0.00747573627068531	-0.00764854120006491	0.004278797120549	0.00391074233766491	0.014115333184276	0.00914629605613656	0.00464261752536533	-0.00155249932379423	0.00327793603322241	0.0109104377873773	0.0133627440886879	0.00540580378477035	0.000134865538948012	-0.00615453015151683	-0.00127869233656388	0.0115943755688633	0.000325746347246608	-0.000468884488873657	0.0178362961861944	0.0114508957584359	0.0128056176566683	1	0.00273933005152044
NA10857	-1	-0.00516303326254714	-1	-1	-0.00342008903944613	-0.00550681907080217	0.000519880978159003	-1	-1	-0.00670912763393878	-1	-0.00323056303802134	-0.0150431344074501	-0.000117569472067942	-1	-0.00548518857677469	-1	-1	0.00112074542172066	-1	0.00743373056093106	-0.0075858273096146	0.00743007591275982	-1	-1	0.00764713400373923	-1	-0.0105011639763636	-1	0.0127923075300764	0.00271558069745653	0.000744486345300324	-1	-1	0.0104760818751632	-0.00302929711916225	-1	-1	-1	-0.00282720040030172	-0.00250880179540629	-1	-0.00476976126074872	-1	-1	-0.00917158488295672	0.00333788870745223	0.00273933005152044	1
NA10859	0.00312569898549746	0.0026438521069227	0.00284869968654599	-0.00143171472589433	-0.00151205770868796	-0.0067671243864905	0.00460870404278836	-0.00548551992841972	0.00317923913975801	0.00531753054589933	0.0057727116054971	0.00540476270079044	-0.00157472504370007	0.00968530106749582	0.00223810846367018	0.00604492462380643	0.0126058009447048	-0.00161997255230298	-0.00914233857545881	0.00210539150411511	-0.00678645095119751	0.00717887488888435	0.0084283532342486	0.00594367468818635	0.0146773059198702	0.00315249174183448	-0.000581071674102123	-0.00399407947537231	-0.00406059570511982	0.00160536582856228	0.00279161387301085	0.00988701811312026	0.00475398034569386	0.00281454548697526	0.0123388825531031	0.00695463907170444	0.0124423039420567	0.01188457793818	-0.00165793363477943	-0.00538871877224262	0.00177091517889443	0.00842570159510313	-0.00701285728880179	-0.00645743972953759	0.0110165460867564	-0.0153122287755388	0.00413954183344032	0.00426726390719038	-0.00130936299232422
NA10860	-1	-0.0106744651633283	-1	-1	-0.0149017132504886	-0.0127340288092014	-0.00332800022961612	-1	-1	-0.00310577524076336	-1	-0.00223387069030989	-0.0153090710999297	0.000796727986924493	-1	-0.00870083831141045	-1	-1	-0.00843501878997727	-1	-0.00117126465880692	-0.0114769413935939	-0.006346719299813	-1	-1	-0.0129564852292646	-1	-0.0211963811539986	-1	0.00215205466985305	-0.0119719386683093	0.00258665579411786	-1	-1	-0.0114585504081455	-0.0187234993688453	-1	-1	-1	-0.0239372793487789	-0.0037332045337683	-1	-0.00291803942053031	-1	-1	-0.0255077431252619	-0.0169087772014517	-0.00388193863965948	-0.0153696053425178
NA10861	-0.00242693275981252	-0.0167068977342989	-0.00473954435869803	-0.00266508084926065	-0.00729044539672373	-0.000332054213067734	0.00300541514537799	-0.000805799491265802	-0.0026644767198298	0.000189013118698317	-0.00855914213347818	-0.0156902940025279	-0.0142883069411888	0.00822812397580442	-0.0094961998702994	-0.0109220843698555	0.000438751974082497	-0.00655140338939813	-0.0195794655214872	-0.00785884379936049	0.000778828761688897	-0.00244204237392584	-0.000956851480308607	-0.00148655754962119	-0.0017507636955784	0.00173432343237721	-0.00795519097609364	-0.00165949660750767	-0.00461160707449174	0.00374912929481363	0.00512624039401426	-0.00488038441123313	-0.00347052658680851	0.00474579741033988	-0.0093529944656455	0.000765458152896668	0.00603817969585481	-0.00391539861618792	-0.00247693150287104	-0.01672135296152	-0.0022250571063549	-0.00193539661492598	-0.0126244944680884	0.00514913485647588	0.00771656687396391	-0.017989241789179	-0.00417206482427503	-0.00411688520452229	-0.00333791190932214
NA10863	-0.00399331659153188	-0.012299812617231	-0.00401674851559078	0.00295793258149054	-0.010437966026193	-0.0092658080085096	0.00335733111791993	0.0116887483849953	-0.0082346435040509	0.00489208180795383	-0.000301556396860226	0.00301882206608468	-0.00344746120157507	0.00264892022100642	0.000314749598596618	0.00471697536888295	0.00828118107958684	-0.00653409713817025	-0.00305380825401089	-0.00361332071925354	0.00274376134132371	-0.00304656642122371	0.00709495139036966	0.00644568035872012	0.00182460316387377	0.000891509969281004	0.000254228438154316	-0.00818892062120186	0.0130462580967225	0.00264177977926664	0.019467803651562	0.00252631509252667	0.00323121278879908	0.000160829552396574	0.00375940226852238	0.00728405706654333	0.00373252318943681	0.0124101988513153	0.000301008777284825	-0.00877557590203495	-0.00587575546794241	0.0019347139282175	-0.0051545487378612	-0.00671370454861412	-0.00191658082909824	-0.00478626369783595	-0.00354077699580464	0.00124578892273997	-0.00887586994639829
NA10864	0.00428026703825609	0.0027224176253564	0.00078494838894743	0.0174258290829958	0.00705009380530366	0.00715682370367709	0.00377942785817237	0.00791235531144486	0.00685096932181262	0.00455514385399866	0.00595417817308543	-1	-0.0016908455956736	0.00946131570636362	0.00425346138147442	-1	0.0082842874710464	0.00890603206204168	-1	0.0037126531300823	0.0097769409843941	-0.00432401522601208	0.0110339344020276	0.0175842310526823	0.0135009066458491	0.00770952498045725	0.0114768537114126	0.00227864232265205	0.0109978831448772	0.0135813190078359	0.00692636009513111	0.00902996733307644	0.0153439856238795	0.0102195757219712	0.00192581064264316	0.00588372488555696	0.00773466891096486	-0.00334042287289381	0.0205122581907648	0.00259036225372527	0.00904712635108752	0.0021700891071816	-1	-0.00616533474681119	0.013773916482482	0.00320965486243878	0.0159321025909056	0.0162349124219688	-1
NA10865	-0.00152176343727352	-0.00790997901246887	0.00296397797501677	-0.000948191964933287	-0.00350966947878311	-0.00335381728876292	0.00889268980937023	0.00529815925945611	0.00572395712936627	0.0036360792204063	-0.00445503377925119	-1	-0.00472148535716242	0.00310035385608658	-0.00862799906665205	-1	0.00729363602999443	8.20576600460352e-06	-1	0.00549336595468456	0.00561341120021088	0.00421714264960535	0.0134441968761739	0.00754839949318266	0.00678325362447691	0.00864534230627336	0.00105711682467229	-0.00753884422990719	-0.0011929915728303	-0.002474316895254	0.0046796021479114	-0.00431293511113935	0.00412549865222419	0.00205714506255069	-0.00157188473230598	0.00188434647047157	0.00932776428710626	0.00223321517573728	-0.00507427072350229	-0.00172092387630126	-0.000643848440695948	0.00984181645323937	-1	-0.00783189486162211	0.0125340855623689	-0.00441791520732292	-0.00106615987778965	0.0109043118473471	-1
NA11829	0.00891175276925727	-0.00147273368882692	0.0100061793729873	0.00613137400080029	-0.00385166850475772	-0.00117361422737027	0.00765787035552111	0.000524577824181198	0.0073424307223833	0.0107721589830466	0.00434024697355121	0.000919957633913978	0.00645492697260025	0.00881239649195909	0.00121039662166428	-0.00141907410261015	0.00453803949846339	-0.00318034172474142	-0.0102141732649495	0.00930668217984183	-0.00159391552002448	0.00180069417399596	0.0109702641468425	0.00852431816142657	0.00970443841177665	0.0092419464916091	0.00190318426502262	-0.00612826135516592	0.00178815230318105	0.00270245209994494	0.016634808060146	0.00769398108507168	0.00728223798193724	0.00173243612635061	0.0100452456512494	0.00972101125290057	0.015402304020179	0.00610773800414574	0.0094486216599566	0.00427886949849572	0.00532207863134593	0.00636554244217676	-0.00829460820877454	0.00341691460767774	0.00936385470434805	0.011422414315832	0.00742812550165733	0.49986269180573	-0.00144465488390569
NA11830	0.000247204467343498	-0.000574006168015557	-0.00520927980031267	-0.00525335948788561	-0.000214010879199331	-0.00573735114457335	-0.00701003395620851	0.00255057002213405	0.000734533357358012	-0.00713979632632186	-0.00292800581368959	-0.00538359335749291	-0.00736334964419806	-0.00400662315020518	-0.00446725887803521	-0.00891655867469004	0.00270778654552114	-0.0046867312842433	-0.00997463879553429	0.00253780464002328	0.00211773904547728	-0.00318895532381516	0.00426459683307952	0.00610285625264315	-0.00108212210697434	0.00342836117987552	-0.00871354420212544	-0.0074573997411361	-0.000326005199911599	-0.00367587530148883	0.00788697027618081	0.00950174499830022	-0.00353002460670228	-0.00184426594752275	-0.00494097891082693	0.000348416652861677	0.00790568002918698	-0.000938014375878757	0.0010752049987595	-0.00810543731356113	-0.00224060985971453	0.00486612056266742	-0.00972465823213313	-0.00659060806670449	0.00943510068293293	0.00307403262765742	0.00450354362253962	0.49724861536663	-0.00339585085335605
NA11831	-0.00430545315602603	-0.0177185791325208	-0.000454102223107415	0.0023215489198872	-0.0236599566890671	-0.0125313161852021	-0.00331812274272388	-0.0219834013833045	0.00449160738890367	0.00186040412738328	-0.00935273495314194	-0.00200201714321206	-0.00670237183808246	-0.00140419774942326	-0.00835463623808528	-0.00834302690784162	-0.00858019905874753	-0.00073103888510398	-0.0133107581212045	-0.00814326567201759	-4.18135375758232e-05	-0.00173110552276212	0.00549057623015216	0.00410893372733518	-0.00234135264354267	0.00780321308782946	-0.00534596255418992	0.00195460309846483	-0.013663298803797	0.0064982207468246	-0.00544823218732861	-0.002414085084656	-0.000971363831191917	-0.00541810026022912	-0.000951783342209096	-0.00439977465627488	-0.00308852299759435	-5.23154204271462e-05	-0.004262549634302	-0.00977152862580655	-0.00677570284446906	0.00281179019384159	-0.00291316990203694	-0.00593541970568553	0.000274134268524232	-0.0114878887162543	0.493506474735192	0.00311199787478478	-0.0088453771526878
NA11832	-0.00453840184159183	-0.00941385377591316	-0.000948888219133129	0.00178258016389738	0.00207109499027371	-0.00306748606843427	-0.00412882299644743	-0.00254221001999248	0.0032327854433177	-0.00211289760616233	-0.00641367483143782	-0.00157260323322637	-0.00863928130558115	-0.00430788696443211	-0.00821610000307427	-0.0132871467651903	0.00260187942445728	0.000653172322340271	-0.0228756214785048	-0.00597546227723094	-0.00156661985618668	0.00324006218995759	-0.00523382170585503	-0.00517783207846427	0.00225393773452025	0.00703484852000855	-0.00367690913266124	-0.00329249754695572	-0.0100141636683498	0.00168936042807271	0.00519497158244924	0.000826376459895052	-0.000472762205467136	-0.00448636638867506	-0.00157642280640722	-0.00907439965422442	0.00922837258772014	-0.00217499401675732	-0.00394271893349364	-0.00729319352568352	-0.00880844569906827	0.00147414302082512	-0.0142670473122758	-0.00584602054833426	0.00404233145995034	-0.00731288115788375	0.501903070486285	-0.000918679824340245	-0.00875132440620282
NA11839	0.00593669882025476	-0.0100618061484919	-0.00829722239560561	0.00032336559300951	-0.00976398820658978	-0.00571108771970844	0.00342515068756185	-0.0035064667368802	0.000638908442722591	0.00125533113706772	-0.0013641825849359	-0.0125662918558745	-0.0113628032101909	0.00135489454011912	0.00103622054241115	-0.00548731720975576	0.0027936042281725	-0.00374962841919987	0.000356149833904279	-0.00288073013875135	0.0100928621710683	-0.0104696514629261	0.0111160812010947	0.011181804617343	0.00530802195523737	0.00081455043540372	0.00551396461416683	-0.0126182024994769	-0.00703626920685474	-0.000356076450699606	-0.00184321135398288	0.00169871387906249	-0.00330379986350517	0.00279842366916027	-0.00317150285040283	-0.000909048552553916	0.00391439287193275	0.0129071476148582	-0.000290490559291062	-0.00465912713148955	-0.00495330298918776	0.00489078673593393	-0.0101606943967454	-0.00878130565390309	0.0121790644391496	0.498575835069239	1.58862431652327e-05	0.00228416665266573	-0.00308327219653309
NA11840	-0.00496726177551311	-0.00746399058373892	-0.00747370770065828	-0.00936918159035739	-0.0122625081914522	-0.00322167551806324	-0.00412820244300613	-0.0229011860086681	-0.00292110331562359	-0.00449140653393192	-0.0123151143029645	-0.00558728771298912	-0.00342121772773922	-0.00232567069120046	-0.0183534699700315	-0.017784974630845	-0.0161455434681894	-0.00727048685833385	-0.0176505436891327	-0.00254204903419997	-0.00679760856219025	-0.0118176396419768	-0.00866802036259603	-0.00721438946514393	-0.0071957198627319	-0.00838483831876246	-0.00792886973836265	-0.0151509302741427	-0.018119095686104	-0.0120756018419735	-0.00716310752461807	-0.0144431974803324	-0.00809550147228866	-0.00276345056348699	-0.00367936407455945	-0.0104752350075489	4.17362356663358e-05	-0.0121681089616887	0.000320181486013068	-0.00762968746358396	-0.0120821814982682	-0.00311537309652474	-0.00876459917494194	-0.0223941546833027	-0.00977088736405785	0.487259340593879	0.00547321309301365	-0.00256886482299651	-0.0128566344039282
NA11843	0.00237295570800747	-0.0013724003398822	-0.00149628320151418	-0.00603365384074992	-0.000323037801549967	-0.000188525390993475	0.00976300669546957	0.000686040767742823	0.00861943271031033	-0.00300203927833317	-0.00239084094347144	-1	-0.00133067076299774	-0.000778471384390787	-0.00323728371125152	-1	0.0111572386679657	-0.000770491663143185	-1	-0.0051286027582391	-0.00142597076111155	0.00913816373559071	0.00639863689191997	0.00781250982614609	0.0100235159898	0.0100048591178201	-0.000889176215588198	0.000313013330229458	0.00291562399669549	0.00726043625472047	0.00152713690034358	0.00802055570154665	0.0104839153495204	0.0117936510199979	0.00833568516227196	3.76977262884135e-05	0.00972869129194262	0.00359338518703507	0.00211304760401839	-0.00892828713145592	-0.00373500836916252	0.0107111467394946	-1	-0.00194123193027763	0.499774117742974	-0.000208804806930443	0.00336321034674342	0.006834913181373	-1
NA11881	-0.00559031921315883	-0.00238101230373213	-0.00624820839278211	0.000409833071333024	-0.00380642575573552	-0.0134080335260176	-0.00176535770483558	-0.00689586063802079	-0.00203937073888978	-0.0024335496357361	-0.00380247948705447	-0.0085635458993126	-0.00865887541622629	-0.00349695371956547	-0.000199226301279821	0.00327112496631038	0.00764420242262442	-0.000758648330235847	-0.00722437139655386	-0.00862652269827844	-0.00530278556814299	-0.00522043453153052	0.00602462748365169	0.00246324287192251	0.00350142516666108	0.00680493735347055	-0.00596453679819691	-0.00229758211955217	-0.000376837082158619	0.00841582890096427	0.00839146045559973	0.0101919560491704	0.000782591148496308	0.00371347651668941	0.00728163104646363	-0.00106591475470647	0.00424428740746878	0.00435625615711261	-0.00252781647760494	-0.00531866484622808	-0.00473226164337978	0.0145641122013461	-0.0147650365052747	-0.00680535199054994	0.00862902936017965	-0.0138551915494089	-0.00724543194075043	0.0103879751714738	0.0018622137017494
NA11882	-0.00408933247145606	-0.00277800104982568	0.0058404163084014	-0.00765711784166713	-0.00733830400154029	-0.0071662765923311	-0.00547903762304819	-0.00576970581747591	0.00704205011099217	0.00702602398569819	-0.0107696342107344	0.00507514552571994	-0.00533744270321551	0.00500298525432499	-0.0157109667205229	0.00346669535370804	0.00745689926240096	-0.0061646315706329	-0.0131484460630576	0.00195790083056293	-0.00802971647420995	0.00460811966351157	0.00521284665121096	-0.00303496768846092	0.0101333548838679	-0.00110088477152221	-0.0104904481004676	-0.0116687337581484	-0.0121402642636415	-0.0101561024036945	-0.00656159580435361	-0.00609186289978176	0.00415296980260789	0.00153789779403404	0.00187712542082888	0.0118430879483262	0.00536305603277907	0.00900719622293131	-0.0047750603595051	-0.0115145391600435	-0.00617405837918942	0.000642979123611976	-0.0110242387112395	-0.00520143037147013	0.010378963817334	-0.0127562605605942	0.00454325895734612	-0.00517270061457146	-0.0148860368320515
NA11891	-0.0032612279666171	-0.00674878978742814	-0.00227165612266248	-0.00274990010315295	-0.0103087023933948	-0.00800607172650629	0.00407929968374674	0.00690529252085295	0.00644833337444942	-0.00198910205648303	0.0084380670462416	-1	-0.00658968655481147	-0.000800552494426824	-0.00757651170426243	-1	0.00333643739135304	0.00792446303266992	-1	0.0101816157912126	-0.000180490453554643	0.00934201876837838	0.00523756748618636	0.0040015209732328	0.00829681440697371	0.0041698158711437	0.00688716223379812	-0.0139586580020167	0.00591193402691643	-0.00438661118562905	0.00372046953757379	0.00133232579159575	0.00163106826597998	0.00638917744432582	0.000267139859538711	0.00206736081269823	0.00298399560756389	0.00238855673957976	-0.00679438004274098	0.000734362584048295	0.0107356438022008	-0.00465867120437801	-1	-0.0135980796066176	0.00696713793075178	-0.00366753724243489	-0.00967677851627284	0.00125249642605268	-1
NA11892	-0.00441811617359209	-0.00206795213018652	-0.00372198412555632	0.000407209237690786	0.00229193087548854	0.00453077495819951	0.0171650207659698	-0.000790811353258187	0.00351842085548493	0.00481928717641934	-0.00946945661954156	-1	0.00236709468847284	0.00507645728767774	-0.00701401218033656	-1	0.00844368397098012	0.00225834063249536	-1	-0.00479797565351981	0.00860725596252471	-0.00197160462063584	0.0100163451023621	0.00543570802410591	0.00491487345246105	0.00581229335033628	-0.00106177506689658	0.000730298220248612	-0.00523696027995806	-0.00180777450300145	-0.000309139100444494	0.00638424015119317	0.0074893428678227	0.00507462051302283	-0.00090215287632685	0.00773437495309489	0.0137376817282935	-0.000651741841568829	0.00090895920449584	-0.00120461056196092	-0.000249096763210278	0.0187273162604383	-1	-0.00560389191109482	0.0196314413238323	-0.000913013189467847	0.00945712786466251	0.0159565358946005	-1
NA11893	0.00487304473047193	0.000467836006337098	-0.00208107164906968	0.0215324702100736	-0.0036731393011532	-0.00391404405806321	0.00201576315142654	0.00595675032787593	0.00591168285774415	0.0109710657373869	0.00484031570126898	-1	0.000532354510639111	0.00694498852594912	0.0081511041590093	-1	0.0125643774865677	0.00780945093853329	-1	0.00487220496457305	0.0056989809866169	-0.00499306206570705	0.0166473442581113	0.00971981571914561	0.0105890912967021	0.0152533506947378	0.000367700907190673	0.00284604913252652	0.0103446652862715	0.0108337390950629	0.0112203092997185	0.014576260568872	0.0129228128038007	0.00694281825773943	0.00669275428658728	0.00987553227236983	0.016551620935051	-0.000991565581611953	0.0115944046012085	0.000389839137947965	0.00400542877006616	0.00309029880417969	-1	-0.0103039123751069	0.0161373141958975	0.00443992979076412	0.0129092846956045	0.0166676762016886	-1
NA11894	0.00852632487116675	0.00137729769940693	0.00675204283915932	0.00258572953480975	0.0101575341645787	0.00975078167484985	0.01026236286897	0.0028789819798298	0.0118494965383583	0.00580604262965601	0.0020514934253344	-1	0.00311316774125634	0.0126713282991448	0.00234802740067428	-1	0.00535330483874829	0.00607763536896153	-1	0.00102916204218489	0.0141699684759473	0.00495359007108203	0.00324563560407858	0.0211862380632459	0.0197097670083056	0.00280290919231536	0.0179391303971065	0.00599450410695209	0.00110715062330935	0.0156508361247744	0.00648126575508688	0.0106130097583742	0.00892531983941365	0.0136118949640854	0.000928526525245356	0.0102116085313034	0.0201539789355298	-0.00130269234895422	0.0135116871359386	0.00835004499812394	0.00454432835733247	0.00546247544942597	-1	-0.00134541627203601	0.016698707929892	0.00915102424994264	0.0219256126455647	0.012135105540006	-1
NA11917	-0.0109009519809139	-0.0118789713756518	-0.0150945632346075	-0.00732274648690939	-0.0131618410930235	-0.00569675130071627	-0.00184334557779254	-0.00843571831705962	-0.00859508056664569	0.002965060517371	-0.0122923987957098	-1	-0.00906860952652436	-0.000698210651138883	-0.011441522371494	-1	-0.00266495771515787	-0.0060238020537679	-1	-0.00949958176260003	-0.00927215944928867	-0.00235192384980699	0.00301601776760389	-0.00207563998911039	-1.41825089007606e-05	0.0041623636670793	-0.00365026198100452	-0.00739306949874377	-0.0126931070484054	-0.00530461885167749	-0.00476651301196266	-0.00987196367573574	-0.00463676785025807	-0.00468401905734266	-0.0143977442255985	-0.0072184119398407	-0.00443065523009292	-0.00294625763943543	-0.0118504492437797	-0.000839248025901761	-0.00308713809135199	0.00409071013357939	-1	-0.0126218970399231	-0.00135061165441759	-0.0183894700172388	-0.0109833490021628	0.00136931785988085	-1
NA11918	0.00953493399998854	-0.00630882799027263	0.000461837301320519	0.0101819028212623	-0.00247354767895256	0.00579859936925515	0.00241023910414091	0.00900185820121365	-0.000677475037937838	0.0190108205685198	-0.000283121784732733	-1	0.0102296905860145	0.00923979068668127	-0.00288205562374647	-1	0.0110080256573076	-0.00229275789669242	-1	0.00771086043921449	0.00742421190901464	0.0230953811367129	0.0158011981571375	0.0109424489732815	0.0139815068004368	0.0214085723027503	0.00823025167817642	0.00752244357578792	0.00860037223682819	0.00767404368107594	0.00853414709219216	0.00551192195251281	0.00966156663263086	0.021160268336657	-0.000192524738214836	0.00707600876934877	0.00920821113885175	0.00279038013604176	0.0025481338882771	0.0179365404046304	0.00800162588272581	0.0155570028966398	-1	0.00682843927392215	0.0173677192174673	0.00107576593500501	0.0132431631377145	0.0188835378635096	-1
NA11919	-0.00112739102616586	0.00366628199773471	0.00526740701412519	0.00578474760185992	0.000444871644434033	-0.00211382469060298	-0.00276596432796866	-0.00578511820902851	0.00333386734257839	0.0116563172715057	-0.000325233443441114	-1	0.0143597950281432	0.00282107740970333	-0.00882955191252535	-1	0.00331590472589619	0.000641572610255243	-1	0.00704056946759302	0.00454518758749191	0.00363630620808629	0.0107858938723757	0.0162439321869543	-0.000830182591133323	0.0122877199370246	0.000266186713316192	0.00327873628991066	-0.00883314273547156	0.00810791334630423	0.0106940544186038	0.00120578451541051	0.0042546272888192	-0.00276841511023788	0.00605603699405149	-0.000826425039845232	0.0061129392345677	0.50541407229627	0.0024333896130352	0.00658113901041956	0.00472074075103979	0.00939312980393762	-1	0.00342234101729547	0.0143177262949195	0.00316602396036683	0.01485555981545	0.0154992223466668	-1
NA11920	0.00188304034767572	-0.00646388139375165	0.00530421342554857	-0.00245023161121402	-0.00358212432059395	0.000527744920391212	0.0150878928421788	-0.000836607044528009	0.00776064775479194	0.00865845538995295	0.00147922163868945	-1	0.00725963521368111	0.00717894225412375	0.00112508112506178	-1	0.00768353418843044	0.00211693363382564	-1	-0.000457410967006633	0.00552269858546036	0.000937275091725318	0.0116850325003483	0.00516810895552175	0.0112337880950561	0.017287032886834	0.00174948159339272	0.000883158529321058	0.00479888978056455	0.00577863883443041	0.0102572952190833	0.01021286762156	0.00669020320998539	0.00835771440815796	0.00804151469622268	0.012064897110661	0.0145925734609079	0.497439071725314	0.00716351133404801	0.00226891950648431	0.00706453700184551	0.00704387895237898	-1	-1.12912473856275e-05	0.0193034179738292	0.00277208117759198	0.00774320844979476	0.0104898742801429	-1
NA11930	0.00294628372814382	-0.00635137647507207	0.00401338641316648	0.00547588596893937	-0.0106727649401043	-0.00459137403357239	0.00613688370393559	-0.00469407633176832	0.0116492561251079	0.00531639194652766	0.00264562040202117	-1	0.0114362548349291	0.000170749133183119	-0.000635170594562526	-1	0.00313418212860832	0.0030205589161395	-1	-0.0041276046901195	0.00634023560942797	0.00179084189776358	-0.00366595024756462	0.00597506903500327	-0.000810626552976669	0.00350320979263484	-0.00554521902282503	0.00569316093113808	-0.00927831025982634	0.0031203407097022	0.0114633794732104	0.0103124320545313	-0.000401400285541737	0.00775262486529469	0.00768720605455424	0.0126742362802368	0.0170691250090735	-0.000761944639836019	0.499047329878663	-0.00100010114508972	-0.00465497719810983	0.00359422804508058	-1	-0.0104872732702207	0.00900837076807724	-0.00287029099022155	0.00534172277939964	0.00647828742215832	-1
NA11931	-0.00529004899203089	0.00506228451108711	-0.000602990529032799	0.00361401798771351	0.00219408830599093	0.00491120986202168	0.0141658540266787	-0.00454716784049187	0.00452427100615272	0.013573023114855	-0.00164901436033608	-1	-0.00422800939793885	0.00496513723066521	0.000278583333149776	-1	0.00574111173876026	-0.00114680678212001	-1	-0.00306041427452731	0.00855430469345791	0.00567115642980059	0.0139924917894805	0.00525025134545722	0.00925790832040251	0.010157514073411	0.00208580827869123	0.00278653462710535	-0.00280622422903206	0.0106491616180416	0.0104192551083119	0.0151653806064728	0.0125381669988224	0.00429678542011705	-0.00409938701436624	0.010340484930198	0.00689576344353431	0.00531375673502795	0.49953723506818	0.00930906260756685	-0.00098793063261166	-0.00414550800713943	-1	-0.00645351254463503	0.0114077231094965	-0.00491872479224576	0.00432325815058395	-0.00298532590036161	-1
NA11992	-0.010943581729994	-0.00862946675507701	-0.00267039912792626	0.00595426750223547	-0.0146913800399998	-0.00818926171789951	0.00174065994390368	0.000264192412387904	0.00788958113933276	0.000938095476956021	0.00494289680252922	0.00100574040469633	0.00138127924168791	0.00405384215929569	-0.000759651461957589	-0.0206220465945424	0.00386839549971667	0.00660992930784131	-0.0200161991742579	0.00478584783623739	-0.00356831746328857	0.00180911112786248	0.00486210584001919	-0.00259386391092621	0.00435675308469248	-0.00139660323850003	-0.0128252400335569	-0.00607890080444919	-0.00921738464474012	0.000630020946563238	0.00524528898915335	0.00332163987666357	0.0076694177593259	-0.00472167837709671	-0.00285238164433879	-0.00750706711280603	0.00735667333419475	0.00134991179155085	-3.54460121589662e-05	-0.0158594990546681	-0.0022443256774652	0.000229550646249004	-0.00125580744267598	-0.00815218391366218	0.0107408146062299	-0.010224595384619	-0.00180056887154465	0.00277863959614693	-0.0212981273981728
NA11993	0.00241391757112356	-0.0014429234156484	-0.000509321771649984	0.0026238242306397	-0.00286963431340022	-0.0074566869395759	0.00266158200130239	-0.00133637370950968	0.00339218084040972	0.000806778514891965	-0.000376332512932974	-0.00247649520548273	-0.00850815525433208	0.00288583575799984	0.00407347268101629	-0.000965146266620816	0.00321646199882082	-5.55604372922215e-05	-0.00114007213749397	-0.00934115151686063	0.00991236026630206	-0.00699989796069819	-0.00186584099702903	-0.000337481186727452	0.00439205240130169	-0.00313836784833838	-0.00685476260851935	-0.00581910507760264	-0.00507752672797777	0.0106770032857309	0.00292220866727681	0.00796366633051342	0.00105660853715932	0.00877208040139863	0.00282281764686287	-0.0023217716044532	0.0119847198739619	0.00138099533059172	0.00321491648686421	-0.00553547431107766	-0.00292428698975837	0.000617278283205502	-0.00759101863786154	-0.016523289135687	0.011816757292825	-0.00987459206193643	-0.00705317064064578	0.00510665659212647	0.000495482279359576
NA11994	-0.00424364828861294	-0.00590394645488664	-0.0036888873022201	0.00738644166535026	-0.00187185131586662	-0.00757842397015727	-0.00281401648926664	-0.00501468316312165	0.00175493492364524	0.00201135213635576	-0.00545262187547601	-0.0218416032554045	-0.0125686351606697	0.00420268944462272	-0.00477832722559742	-0.0123672793235487	0.00250545798045127	-0.00599683517560679	-0.0154324811604941	-0.00200143622154308	-0.00514459308451553	-0.0180015090197218	-0.00043419216217631	0.00399563816199583	0.00156466447653975	0.00177638672779002	-0.00545244105159491	0.00399530778429528	-0.00742385537469033	-0.00371954040955046	-0.0016240402373046	0.00095986468282344	-0.000764005213605699	0.00561142878282184	-0.00199758468328917	-0.00261275998715879	0.00658824173535517	-0.00241258785948294	-0.00244274427145604	-0.00991370923890568	0.00485725164708396	-0.00178580635569432	-0.0143081025687502	0.00153554732321773	0.00395637817663203	-0.00953180072809353	-0.00695550213493662	0.00210687705198798	-0.00270260495543227
NA11995	-0.00504006325922131	-0.0128860352357756	-0.0121159482118309	-0.0081426942572686	-0.0140753109911316	-0.000469551538338912	0.00880067660423154	0.00642027932535799	-0.00267021421967117	-0.00204360074644921	-0.00238116131592551	-0.00959803295976129	-0.00624001206059319	0.00154863992690306	-0.00786463075654124	-0.0115187712795988	0.00702473847868861	0.000263565355917676	-0.0246479789485104	-0.00235151408649257	0.000936897682293154	-0.00333038903625718	-0.00585773877714701	0.00214024153115895	-0.00496985619318642	4.56404145347843e-05	-0.00985228477726976	-0.0131510318810959	0.00173878132380197	0.00911675436009214	0.00242225980544781	-0.00644506790543925	-0.00622364171215116	0.00428147883115935	-0.00418713810168554	-0.00244842879562045	0.00302283065657395	-0.00522648845263661	-0.00472619736618801	-0.0217950248791231	-0.00791403487759443	-0.00677687813258666	-0.0136963845554655	0.00217965716124367	0.00477829959045725	-0.017639409000772	-0.00338687926968723	-0.00611436869510542	-0.00798433821827963
NA12003	0.00145499941522004	-0.00116635007965736	-0.00174867545797153	0.00749780085046359	-0.00385747622916301	-0.0131585385917674	0.00910461051915708	0.00133088301776331	0.00527061801852707	0.000288240205508202	0.00641600422031015	-0.0104058032717615	-0.00718953003470052	0.00466345719922248	0.00862215951428857	0.00438850949693581	0.00215408188395349	0.000986687476755113	-0.00806264557045262	0.00403445234802003	0.00170423933218159	-0.00976152579427214	0.00501257515460901	0.0058773014318905	0.00261095116183113	0.00380255310437308	-0.00144302332254533	-0.00615351624333197	0.0053542257766552	0.00566855759454518	-0.00400558728629405	0.00549464097502775	-0.0050461589989749	0.00185412541003324	0.491664283301323	-0.0113411196197132	0.0104569874429629	-0.00282491587816684	0.0060137504591043	-0.00383512963358136	-0.00787088977738757	0.00428371293114237	0.00132594901914243	-0.00260891524929467	0.00974168046291976	0.00836170334855538	0.00631500308775628	0.00185427662258001	0.00853996932147111
NA12004	-1	-0.010004815789418	-1	-1	-0.0112075711483747	-0.0064587374073939	-0.00200131061078975	-1	-1	-0.00924717610678999	-1	-0.00255955783111894	-0.00661131020247831	0.00569622078132408	-1	-0.00104777429884577	-1	-1	-0.0176536950271562	-1	-0.0201314150347369	-0.00140583153537523	-0.0129488792685422	-1	-1	-0.0110929545797891	-1	-0.0169347139903915	-1	-0.00645847204620098	-0.0181396635319402	0.00613272647726246	-1	-1	0.493459167803894	-0.00933932855843045	-1	-1	-1	-0.0164665603391187	-0.00485028628902891	-1	0.00423556487128563	-1	-1	-0.00934124820475599	0.00371783640863335	-0.000396100862408314	-0.00598589086487528
NA12005	-0.000519215462329076	0.000187252655952976	0.00998744063443337	-0.00689740129118282	-0.00469655156135736	-0.0111900473397975	-0.0010728266821712	-0.00913679277911708	0.0108643981982217	-0.0034026618208408	0.0044878951161503	-0.00405770334818398	-0.00891552284297432	-0.0049069687162214	-0.000132588352011448	-0.00836117994676794	0.00820519410648793	-0.00113716906373833	-0.00656021825679612	0.00178611937375797	0.00254658552216579	-0.00364539933035526	0.00182580916695794	0.00479019037794398	0.00938628130377026	0.00636785869820466	-0.00505287701252853	-0.00367949755070394	-0.015427094819742	0.00244423637611611	0.00396929076089236	1.30647372975774e-05	-0.000479381359973774	0.00672502705338189	-0.00504124677436752	0.499540623222634	0.0113657436342412	0.00700052026358867	0.0106607623596559	-0.00334038603278255	-0.00224195094592292	0.00722125924265559	-0.00519023708827535	-0.0089654142203808	0.0046564432916553	-0.00265194182290065	-0.00153331193535488	-0.000982833127592719	-0.0106546435512841
NA12006	0.00627402394122289	0.00201887992413603	-0.00346088469367431	0.00812542766471275	0.00224435898669163	-0.00189726795692281	-0.000991285564868417	-0.00102260497793143	0.00532999451157416	0.0125813313937098	-0.00656879794338557	0.00539780530432169	0.00234784989625331	0.0120037999753304	-0.0074266851337781	0.00128498476065057	0.00869243321716876	0.00562121516050168	-0.00741504066900587	0.00641671131817558	-0.000789384279311343	-0.00402173655837521	-0.00595618429229492	0.00526866475210288	0.0129836015065882	0.00261896223250669	0.00861900540545658	-0.00721458030256728	-0.00734546428120832	0.0102182811891991	0.00774336075423222	0.0099987411985299	0.00641209032148959	0.00477969119738903	-0.00573117017059511	0.494951474723218	0.0190657784706676	0.00637167321128338	0.0098631209784947	-0.0028417983899188	-0.00113447291637746	0.00567574427410622	-0.00782263445282337	-0.00658914581947804	0.00402973966086801	0.00448829753470213	0.00102196604784762	0.0074622252587102	0.0025366468791782
NA12043	0.000753827246473001	0.00231257776716424	0.00564890180144614	0.00284152187169553	8.47162073838799e-05	-0.00521120868727137	0.00104723704780072	-0.00226127625816736	0.00713045634058663	0.00136843509322991	0.0336941228117468	-0.000229597155128837	-0.00496760055460949	0.00104504518283392	0.0713093044581377	-0.0117786658668932	0.00314419780600131	0.00289835210934632	-0.000132661086700965	-0.0059655944752163	0.0190503881766525	0.00169465772216247	0.0041189665775978	0.00586068373061564	0.00287698301642796	0.0058858871490315	0.00125869842887499	0.00429853774274619	-0.00288567289270239	0.0099198981002158	0.000150066959772011	0.00385922451589427	0.00248242094519627	-0.00414819156470022	0.00559912736025141	0.00794798887624549	0.0126091874485778	0.000123536498533021	0.0015774716210622	-0.000254064430384034	0.0101200647485638	0.00279601206895875	-0.00951368053454815	-0.0115473180665439	0.00921123023027772	-0.0039423177104737	-0.00468578811313712	0.00502875613135762	0.496886065805985
NA12044	-0.00139855085023136	-0.00862422884102586	0.00571366800019454	-0.00184474117599701	-0.00726507479724074	-0.013760584737884	0.00402650718112036	0.00230954785078589	0.00998639142424743	-0.00740662968451899	0.00525974199470379	-0.00664068288933797	-0.00266673185643765	-0.000849825555320431	-0.00210619005073069	0.00131707595352703	0.00548832270757954	-0.00312442128517983	-0.00706711202273811	-0.00457094832593265	-0.0030396801516434	-0.00943167054374074	0.00544080499460911	0.00639338127053317	-0.00217016472779395	0.0062761319452269	-0.00154044253212599	-0.0189340866659543	-6.54446123687954e-05	0.00967828840215156	0.0105752228108516	-0.0010803647070789	-0.00269722955401678	0.00160482252600963	-0.00374590975722221	-0.00178870639721175	0.00470912462287285	0.00764549088781919	0.00556880494532626	-0.00362078156662017	-0.0100467982209668	0.00248306404734597	-0.00861548495036399	0.00132052470574701	0.0100451867696908	-0.00761108512572594	0.00759095131432948	0.00264282339214778	0.498790576562446
NA12045	-0.00194705374162293	0.00365211274256764	-0.0044143154452249	-0.00031750325724465	0.00962001257574566	0.00944480894331542	0.00799810776893975	0.0115269316418247	0.00105215901642812	0.00397637744913627	0.00479502925163845	-1	-0.00402051948496258	0.00518848170044855	0.00258935744531194	-1	0.010377013583814	-0.00163778895432886	-1	-0.00382022185081163	0.00655742340956723	-0.0024715423739394	-0.00197618258421609	0.0109245561356529	0.0103854337748527	0.00976572030056114	-0.00195657660021067	0.00868484704228979	0.00429212037799167	0.00304274285911045	0.000513976088354862	0.00522129498548179	0.00568763628939157	0.00960322612719146	0.00160914515648365	0.00605147145886673	0.00805754149806639	0.00338648651712539	0.0136040558672327	0.00735750250530278	-0.00225720491108986	0.00443036021746271	-1	0.503345669334158	0.0145895201447485	-0.00182046074161011	0.0067034507777731	0.0118658113809202	-1
NA12056	0.00593139018577407	-0.00995873894567243	0.00254165996366165	0.00295772878238761	-0.00783771154377267	0.000859876379406344	0.00735067464161954	-0.000860189701792929	0.0104695688414338	0.00935431416403938	0.0115016666679377	-0.000678846626710164	-0.00454159098566032	0.00506174994259182	0.0137564498742982	-0.00378607993801764	0.00697472335087111	0.00331831229641266	0.00155512061464687	0.00906239655101442	-0.00169227288666599	0.00695273738379478	0.00224233809470341	0.00454497767170443	0.00712155270965787	-0.00603140958339114	-0.00407687830079204	-0.00362257387735469	-0.00745670953829698	0.00576616723946335	0.0143578596325049	-0.000340812157789431	-0.00373953135212978	0.00729772570104094	0.00176251524416774	0.00475841440401209	0.0097074593027799	-0.00953330945492162	0.000579000868882671	-0.00818539940432396	-0.00142882870867561	-0.0092389211709285	0.497730029169147	0.00194417917411088	0.00491251367820026	-0.0067495145186903	0.0111175051832732	0.00549971860746686	0.000390457075201524
NA12057	-0.0108500214805435	-0.00748350155446412	-0.00471113545504984	0.000207864254152932	-0.00585709746555769	0.00273769839805647	0.000272716937757957	0.00250522409110427	-0.00285944478238781	-0.00548084435738462	0.00290415402610883	0.0026007202259791	-0.0138548018314189	-0.00448298896770277	0.000168726949103343	-0.00928624221402478	-0.00187044962074071	-0.00832654265342842	-0.0126801710012655	-0.000576267457372643	-0.0035840546085455	0.00633233723938154	0.00659154006415662	0.0023537501680751	-0.00059219302386201	0.000604327417359877	-0.00801662110994418	0.0029826686634106	0.00028017618685164	0.00403650289873507	0.00976339014218454	-0.00417801032846633	0.00407791460982759	0.00456948662389299	-0.00234281941164694	-0.00647680886627996	0.00286559621992342	-0.00241935117702547	0.0107240399379048	-0.00866053860511869	0.00168226722773699	0.000577492613598572	0.496291091723815	-0.00906563139412124	0.0011164653099345	-0.00598387746542814	-0.000704588895815442	0.00538992101274195	-0.0151437896332636
NA12144	0.000658945923178633	-0.00011188538600276	-0.000153557164603793	0.0109620260266156	-0.00198158286621206	-0.00142859691944753	-0.00283521375150078	-0.00639590830300396	0.0066994285816894	-0.00563953020691343	-0.00615501237584213	-0.00946258319608768	-0.0142445323841202	-0.00569007204310431	-0.00142581297123043	-5.48034695521725e-05	0.00220247024950404	0.00591778247782584	-0.0185977850600723	0.00158970628546894	-0.0105005617051694	-0.000537052199194616	-0.000222448820399896	0.00984602766455123	0.00495145242187005	0.00377855299053794	-0.00570385584921936	-0.00882047644735605	-0.00751696397723126	0.00331825545108756	-0.00345852722739687	-0.000591981913759994	0.00456085215048857	0.00171371225066109	0.00794612555970288	0.0071153912502214	0.00445490487243241	0.0109168349074718	-0.00174436474089407	0.49763771360871	-0.0100449357820639	0.00577202689703655	-0.0161837310638579	-0.00436475553327417	-0.000805527236811227	0.00251970701618103	0.00835555554436261	-0.00381087156948989	0.00327650497925408
NA12145	0.000331470542015376	-0.00730774728640694	-0.00867406325204781	0.00030992202748875	-0.00208147077147658	-0.00190223456776646	-0.00304199288660752	-0.00382576141195084	-0.00401687910729299	0.014394819641689	-0.00441368657364794	-0.00200465145995322	-0.0060185107311116	0.00562059557670821	-0.00352117748040455	-0.0104183674739455	-0.000583055867979411	0.00474157191147252	-0.00888741380984059	-0.00143414539944646	0.00139397818978086	-0.0039935887817347	0.00852899461718983	0.00234856878453681	0.00880942779396995	0.0159163044889536	-0.00205987080139066	0.00290212739909502	-0.00469306806564797	0.00457567857235288	0.000823598892919098	0.00426668406619393	0.00480312082261619	-0.00319549417771313	-0.00659874239214914	-0.00468948215765628	0.000340896451016248	0.00136665806017856	0.00699317018117764	0.4951532784715	-0.0097935997833155	0.0023567394337825	-0.0136533673617479	-0.00131758978644979	0.00811161971990935	-0.00592713655147929	0.00445590295794731	0.00180520492382797	-0.00557965816223614
NA12146	0.0072541868718295	0.00304899095622574	0.00326911330482593	0.00800018691946734	0.00387033614258881	-0.00130133441456164	0.00861348670408153	0.00400239621368921	0.0075811995702674	0.00606842140196547	0.0069564775567306	0.00477699057640656	0.00910529446621477	0.00860960204300062	0.00891134240714695	0.00470236808204421	0.00821317069520378	0.0102283513110323	-0.00605595495323731	0.005199436084277	0.000494634476366934	0.00741298156515793	0.00271694940542587	0.0183898029376667	0.00973900652283798	0.0122865885503214	0.00269920951671481	0.00759203756247073	0.00529687947257522	0.00260526820635147	0.0048422438558615	0.00503881885575857	0.00591346975895728	0.00390635948041822	0.00503348984993166	0.00101683513260901	0.0112679781442803	0.0191980407289125	0.0132995513927317	-0.00725287499605157	0.498871803134353	0.000904410571463597	-0.0070901883817039	-0.00738987279152776	0.0143266468761886	-0.00834507490704103	0.0057793704575947	0.0060121471066248	-0.00514074497540999
NA12154	0.00638929024914465	-0.00710934957907357	-0.000524989113398714	0.000230504141096811	0.00744874111211632	0.00793024091068127	0.0145536128163064	0.00422684228365954	0.00408292643674091	0.00095670799518954	0.00769775850081539	0.0125665937056806	0.0119993545724416	0.00443265488813571	0.00734790524040269	0.0107285393062628	0.00875710945600111	0.00776533939390688	0.000486239448953846	0.00326204172537646	0.000850607663186504	0.00818528585269398	-0.0008327840482534	-0.000220779166652671	0.00768972356443528	0.000715502525016279	-0.0038101617982627	0.00234515041641941	0.00858576119114166	0.496688866462247	0.00462650974611155	0.00525936798195067	0.0113623694816959	0.00222277874784818	0.00423285455836601	0.0112451879014794	0.0120187102976039	-0.000552194134567577	0.00713700680140389	-0.00230104234111725	-0.00012914081404109	0.00940247631945123	-0.00704565872748518	-0.00664414193175604	0.00650193843623715	-0.00915837858596936	0.00529189742211619	0.0122653400791964	0.00606959843083664
NA12155	-0.00165248165287572	-0.0147404516682103	-0.00555483913813533	0.0400918117639809	-0.0127782227070694	-0.00792890995283088	-0.00646928973137888	0.000758190989655433	0.00193256619740104	-0.00122789270835791	-0.0040954545582522	-0.00205102383448208	-0.00200978719747225	-0.00335821390629406	0.00127533209676058	-0.0208024346908083	0.00445579804847392	0.00261185197951866	-0.0237405077690774	-0.00880542895414477	-0.00959346745854359	-0.00367824899357043	-4.4601299712508e-05	0.00377647933234413	0.00714641443807738	0.00485522266338208	-0.00116613093352942	-0.00141251512294657	-0.00402969456910096	0.00467431114317747	0.497463626491643	0.00633197342009986	-0.00859768045719556	0.00708266173030827	-0.0146218019189682	-0.00494143045505953	0.00722115169242026	0.00491268972703919	0.00846952811498927	0.00137083057678124	0.000982939554306186	0.00440094993345021	-0.00698409269721711	-0.00138107819249555	0.00367786611566738	-0.00568320733236351	0.00289054025945221	0.014982300267277	-0.00152994842565842
NA12156	0.00760897697591738	-0.0046983415029211	0.00923883301531313	0.0033298370119359	-0.00274692707424547	-0.000450378068850042	0.00695761827791192	0.00635272867237265	0.0188667986558034	0.00643468022054871	0.00664828448429268	-0.00239557190766612	-0.00425228686864037	0.00496468705380751	0.00309414857491818	-0.00410400364889637	0.0111588737467698	0.00643183628690707	-0.017434606438116	0.00707946129305045	-0.00523779528305742	-0.000562890599925926	0.00391163282662672	0.016579458712418	0.00619260856860697	7.05914398877483e-06	0.00745041934446402	-0.00783116688123126	-0.006205581653243	0.0123309064842482	0.498186455003797	0.00337718797190009	0.00241445783404366	0.0106897444123332	-0.00341793291525815	0.00275909752968703	0.0179163687764749	0.0114504932220405	0.00089601934343845	-0.00425735865291057	-0.00711964911558919	0.0115611366831848	-0.00688143257997465	-0.00386689067867806	0.0162618834239614	-0.00709923340968267	0.00442746607356697	0.00134614078559758	-0.0102104529796263
NA12234	-0.00266315981577975	-0.00923334783154342	0.000780600390840286	-0.000977969127785974	-0.00613933195212805	-0.00596786844174744	0.00408639486223231	0.00356844102886158	-0.002379486331124	0.00936467293618365	0.00488058486038312	0.00198334622182797	-0.000734215174118548	0.00824133890460071	0.00899150608082402	0.00308453828969287	0.00670467868315852	-0.00662677783066334	-0.0139658759449799	0.00355939498370574	-0.00419673833802591	-0.00223057434885851	0.00585558780061634	0.00332496647502274	-0.00137372824603074	0.00779877290652241	-0.000931134804538152	-0.00975116909196154	0.00100782295081605	0.00284289077072096	0.0047398932348045	0.0066156760929107	0.00655632303346719	0.00485137830425141	0.00373820279942801	0.0055195299952524	0.00826183695890691	0.010917066378978	0.00468329984709938	-0.00548898588540724	-0.00809466301108575	0.00705596691955205	-0.0134132909273974	0.0010018741114961	0.000255367746117584	-0.00601590557025806	0.00255433401828717	-0.000460057684865516	-0.00998909517171741
NA12236	-1	-0.00711655459594351	-1	-1	-0.00528392825057204	-0.0190156910701492	0.00296339289686422	-1	-1	0.00443444840875069	-1	0.0030438173934756	-0.0060711330001641	0.00149816909991551	-1	-0.00546261684809828	-1	-1	-0.00978027194363022	-1	-0.00654928176924135	0.000619052013686897	-0.000702681340974999	-1	-1	0.00189844994907393	-1	-0.000688491954264273	-1	0.495430441273362	0.0036384161215833	-0.00110344460470721	-1	-1	0.000776310911906083	-0.0116508312268296	-1	-1	-1	-0.00297220202716321	-0.0186230936785893	-1	-0.0124678107519708	-1	-1	-0.0139119708250319	0.00216076402052981	-0.00563863132862326	0.00293267575025233
NA12239	-0.00163569396232783	-0.000284670974216352	0.0115239281206845	0.0146286017491323	-0.00563125266734988	-0.00666011007962599	0.00465316569956987	0.0115410059780663	0.0212573457213916	0.0184595807644715	0.00615883622837099	-0.00578372602913143	-0.00633482102898308	0.00948404384446666	0.0083561546652554	0.000465493613549573	0.0100668300077433	0.00664558963473362	-0.0083768292184352	0.00773023733850021	0.00187112170514264	-0.00161882016296991	0.00896625792603655	0.00835949225269689	0.0172754964429486	0.00115401171050421	0.00742629081955903	-0.00450462496859469	0.000517326806391613	0.00794639753849382	0.0115942777219211	0.0119161521092849	0.0081458727672635	0.00415513424035703	0.00911714359025618	0.0115689274282671	0.010507029755531	0.00323975239042435	0.00503603584267886	-0.00565878578924687	0.49314237811098	0.0194543786601042	0.00382500129390267	0.00293237254252019	0.00942799770642137	-0.00532424943123766	0.00869040792477122	0.00705951031113112	0.00677630707702537
NA12248	0.00011668655493363	-0.00330568835626537	0.000122228248376413	-0.00625000968730531	-0.00566056693507925	-0.00699555745406313	-0.00378908644726574	-0.00797435452011155	7.03677010383584e-06	0.0110911328601203	-0.00790491903849374	-0.00313541122902407	-0.00711271146968008	0.00594270375918803	-0.00245909981184987	-0.0104914383652069	-0.00192666483650594	-0.00395646766512326	-0.0141140755196068	-0.00134329752833807	0.00431411457878956	-0.00683937321153694	-0.00141156112408219	0.00585602395207952	-0.00150898876997716	0.00442352631785808	-0.00136155218650412	-0.00585414179392408	-0.0117296012161539	0.00316594431561108	0.00127149632624287	0.499503727849542	0.000630178372086728	-0.000495226242242599	-0.00479841934121204	-0.00315142166407759	0.00916049746075801	-0.00311726784197883	0.00764297799662713	-0.000666533221846667	0.000742474435756113	0.00455993666183605	-0.0077409409700773	-0.0218592863927853	0.00468711777804918	-0.0130567810915167	-0.00625591386128297	0.00475813567948013	0.000964256555912773
NA12249	-0.00383281811685916	-0.0177635591647175	-0.000981128883334751	-0.00298368481446572	-0.00882932754073406	-0.00700516639035055	-0.00338804188165535	-0.00996036381400045	0.00256318899793017	0.00429558048451724	-0.00237736970827027	-0.0065833843394825	-0.00535930472533887	-0.00253574823766928	0.00718006349966067	-0.0105672861696213	0.00116630864259195	-0.00510958493083664	-0.0159701051779248	-0.00100935433671446	-0.0092439987493985	-0.00039104200401041	-0.0126430912395443	-0.000994921736588769	0.00758498900217038	0.00210610472885075	-0.00704125541555234	-0.0112666495810085	-0.0140954005274643	-0.00839679215990507	-0.000182128989680265	0.503536620503897	-0.00528153523382702	0.00865766055023735	-0.00751533865993584	-0.000338086387649596	0.013095329903693	-0.00111655920510706	-0.0091140469536065	-0.00788311161030492	-0.00741434577443835	0.0125272594654643	-0.0164131056272193	-0.0120747277496883	0.0058213066447554	-0.0106671399858397	-0.00342861573269128	0.00166872576360129	-0.00857742532010357
NA12264	0.00123241507142085	-0.00974456693860185	-0.00319700717893689	0.0128159318707432	-0.00470201108910272	-0.00585782404480488	0.0108389462510648	0.00419921113884356	0.0035359026594735	0.00767972636859911	-0.00333386826298549	0.00861103397169254	-0.00287455066240472	0.00875645839415246	-0.0106077483381474	-0.00248901226108029	0.00985277415288558	0.0042082292473593	-0.00271980232699549	-0.00342450033524503	0.00644907434790605	0.0016420840773312	0.0128448966111006	0.00423252957575215	0.00690821891907454	0.00139229596023275	-0.00585276007525646	-0.00566533292458667	0.00590359672034423	0.00984749350237794	0.0269294705212508	0.0114640890887029	-0.00124951740203941	0.001176201725557	0.00957759266267554	0.0172650688669189	0.00506628970601694	0.0156182673622826	-0.00542316130226244	-0.00288591151805175	0.00317884914874592	0.00892257068898824	-0.000906963138064344	-0.00606972346798125	0.0122143484363621	0.00431952327849772	-0.00886780654802475	0.00527925516827757	-0.00630041090087981
NA12272	-0.00569586963984245	-0.0128000701853915	0.00493669160294282	-0.00571504581946292	-0.00649380914509142	-0.00320527098383388	-0.00196102745511782	0.00272438180693969	-0.00468582836517785	-0.00257251908873113	-0.00898994140555502	-1	-0.00314534090916786	-0.00546122873331128	-0.00193559396083391	-1	0.00137282144804229	-0.0115197487421727	-1	-0.0120233562500086	0.00666945286218904	-0.00381221563545479	0.00161366164873273	-0.00818273698501334	0.00691841167583549	0.00371127122357889	-0.00568794465569035	-0.0109431656263366	-0.00376637039457746	0.00786959251990566	0.00766135882411453	0.00943991519458143	0.00567676220178851	0.504377841807328	-0.0107528962344684	0.000377894896444738	0.0112353576957831	0.00912274104219046	-0.0032540527669572	-0.0123018418602213	-0.00241351491130524	-0.000331260766646752	-1	-0.00704745729433067	0.00767495480229882	0.00155568311626303	0.00071458221495361	-0.00567416404990279	-1
NA12273	0.00225839733424516	-0.00791904984274087	-0.00414696707144672	0.0120167064923893	0.00224312123860869	0.00446835193083534	0.00611650467965941	-0.00102468647462091	-0.00516312839833871	0.00517848240509601	-0.00297606549055842	-1	-0.00495941786359139	0.00673039553663734	0.00439430434503609	-1	0.00699980421323511	-0.00756831003023055	-1	-0.00169285615021292	-0.00805913414012434	-0.00543869214493711	0.00365875896560214	0.00768454560758146	0.00353100264410063	0.002869046609595	0.00119917566585224	-0.00884424960382392	-0.00943348870422167	0.00140202822312815	0.000700336184460505	0.00753550648107515	0.00208678818052548	0.4987829342596	0.00698433858407781	-0.00210798259615785	-0.00184485292088139	-0.00613534622151841	0.000470364118486057	-0.00500944780318069	-0.00261019291100956	0.00377554519337492	-1	-0.010772219309907	0.00760629955083359	0.00127321115596044	0.00146140704173176	0.00737994271638804	-1
NA12275	-0.00297347601837659	0.00639703323232534	0.00161227910014058	0.000536584949669867	-0.00411865563483164	-0.00953803352885493	0.0115598333267418	0.00167789376875887	0.000638095531215905	0.0230207269534996	0.00341024601497891	-1	-0.000455464150418114	0.0189519130386006	0.00624506308106563	-1	0.00272115417389133	-0.00294344407029842	-1	-0.00234990922688871	0.00321647391665067	-0.00490008684162188	0.00412392491980773	0.00983931869624147	0.00956175546701027	0.00659688625272292	0.00589449804650192	0.00382568497274111	0.00155581726460791	-0.00779939291246516	-0.00705623164152491	-0.0113882208845267	0.498715683445877	-0.0024572225975091	-0.0057456537246589	-0.00142501144702102	0.00948571011031503	0.00634099666875231	0.00193033978228694	-0.00699210345402157	-0.000148809749097179	0.00203752477300209	-1	-0.00358342582605072	0.00672671732250769	-0.00626484667573902	0.00821828568047941	0.00208398220418843	-1
NA12282	0.0064735007677789	0.000942880592435067	0.00111897330132341	0.0115816258142315	0.000470112910246279	0.004432914667031	0.0169745215406909	0.00961568060937656	0.00835382800824257	0.0239032330209555	-0.00169200025528757	-1	0.00675743023363203	0.0190423309599994	-0.000981804489837914	-1	0.0179020455276193	0.000379348230625826	-1	-0.00355512899773382	0.00323124934125506	0.00537850323543838	0.00878566899820426	0.00825511123953887	0.00867084374119226	0.0075151420088657	0.00131745139608799	0.00931555966166754	0.00380370767180579	0.01038871138236	0.00451980412757879	0.0189895135645658	0.00747383517437966	0.0142016972579699	0.0156291229942181	0.0159638020812358	0.00432888392141638	0.00511770651057968	0.00376295791545427	0.00299603858808055	0.00508361836789594	0.00395753091696798	-1	-0.00661444369118425	0.00243656669833547	0.0100447781300176	0.00811451772874566	0.0111331452237567	-1
NA12283	-0.000207425108354012	-0.0131122522813668	-0.00666578443357083	-0.00773471492947296	-0.0127459874129001	-0.00263140012822829	0.00241429349594123	-0.0046535277092831	-0.00350375901882994	-0.00122606778060889	0.00332090051181823	-1	-0.0125502898732442	-0.000966293491562633	-0.00567376155828163	-1	0.00637288212142263	-0.00571988508561165	-1	0.0030217702354523	0.00214976840605355	-0.000190870199857097	0.00706610062540806	-0.00405871060793871	-0.00614186763844547	0.000502649816177937	-0.0160240430220766	-0.00605748519434262	-0.0111657714290975	-0.004587240593373	-0.00615489000066435	0.000914351953530894	0.002864700349144	0.000323564085663393	-0.00094486746546411	-0.00696459331970817	0.00324713309520133	-0.00194246685447862	0.00487989778248175	-0.00405613187725997	-0.00629533266521789	-0.000685422984927689	-1	-0.00752629522973771	0.00404538552630919	-0.0134421851066458	-0.00362815472333202	-0.00010020390922571	-1
NA12286	0.000219474594737566	-0.00479064880471892	0.00216345789476112	-0.00461130817163743	-0.00678675827793084	0.0027970775176024	-0.00226879056499214	-0.00657960726530513	0.00504976371412729	0.00243799252952043	-0.000271120736342586	-1	-0.000977602249896693	-0.00109192966427104	0.00845552658354042	-1	0.00239231466844987	-0.00768276043754285	-1	0.00181799565683761	0.00247246514749997	0.00132291544058978	0.00459691454616749	0.0028556435082901	-0.00137961678816879	0.00294494545204406	-0.00831696757619601	-0.00542274450041446	-0.00777221573232574	-0.00251988536670909	0.00459538931799176	0.00799438474251035	-0.00203486163192536	0.000260925444032445	0.00174473992819337	0.00804835177433088	0.502095472080644	-3.26588644633789e-05	-0.000298685403346293	-0.000588109638119869	-0.00475888713299836	0.00765379599643499	-1	-0.00706463791576637	0.00448246831564287	-0.0050070525841253	0.0144598549988234	0.00762532579233555	-1
NA12287	0.000726347036912845	-0.00180534130112463	0.00337679725041531	0.00274210954789066	0.00526154081621566	0.0110282373403927	0.00825010494599831	-0.00174633124286272	0.00793432551702709	0.0156281789397484	-0.00646865445089216	-1	0.0104417395557037	0.0116668171568112	-0.00376363928362768	-1	0.00570175937722538	-0.000180448035083682	-1	0.00640465611878291	-0.00454667457920841	0.00353734889874294	-0.000382633873681685	0.00468019420019722	-0.000704624880048388	0.00895128661719713	-0.00788190970634161	0.00350791844388433	-0.000408096381107201	0.00635164569872568	0.00799981105928973	0.0122413870325879	-0.000318083566154385	0.0133995812594251	-0.0039927100085671	0.000993361746490766	0.500728422104995	0.0109652317109385	0.0114707528612941	0.000718896587149536	7.63211210639764e-05	0.0188063861463552	-1	-0.01106734050953	0.00582381184700632	-0.00722850091627175	0.00616379667777475	0.00760999272377645	-1
NA12335	-0.00157971614076356	-0.00396942763160618	6.57438614535809e-05	-0.00522240455992831	-0.00772178247963433	-0.00381063387601222	0.0082233368277845	0.00702938805724971	0.000304017024905819	0.00793823872685426	0.00549535223281876	-1	-0.0054461436704141	0.00734606948333629	0.00927077032580689	-1	0.0109456839980735	-0.00119837466890972	-1	0.00366161155862313	0.00266657406543384	0.00363007180240237	0.0069319181141078	0.00474461317866701	0.0123622904331643	0.0094398330203503	-0.00100621026307641	-0.00526520915259505	-0.00428517074903982	0.00701203320544573	0.00877272186865291	0.00188744539288903	0.00890790633472471	0.000330626616773573	0.00159587224583297	0.00973883587346064	0.00768481534122826	0.00672809276739161	0.00271022909490725	-0.00135037137319109	-0.00394420113021086	0.00501354850597714	-1	-0.010738731281086	-0.00596050816416222	-0.00546305931897758	0.00535479460597821	0.00917881517494213	-1
NA12336	0.00684949903640259	-0.00351791052883894	0.00640947276462304	0.0195768791046015	-0.00098332594584974	0.00226551386001768	0.00522051658923197	0.00249707170385146	0.0101938552973339	0.00730908002419157	-0.00117022599047742	-1	0.00692454867240289	0.0105105842338095	0.00800641857974131	-1	0.00651509037167509	0.0035086025729171	-1	0.00391618997947476	0.00640582315436965	0.00300430973211063	0.00667238371449889	0.00887973316370591	0.000880995203550856	0.00780523514024104	-0.00122095114976936	-0.00135719715457767	0.000477910133836953	0.00567513316036658	0.00542175695340335	0.00562745749379072	0.00263737767672994	0.0088915804927547	0.0104346204324212	0.00269277985800967	0.00882603952497578	0.0017640900430427	0.00324467229566557	-0.00270360655526906	0.0029366190814837	0.00738216764809135	-1	-0.00207095031749034	0.00706124217771265	-0.0137570624210896	0.00234572973130288	0.00287812091117586	-1
NA12340	-0.00338964783485124	-0.00574509386688	0.0037016668448081	-0.00183400574636495	-0.00768879620851215	-0.00948649067315534	0.0117861701984337	0.00492437327927959	0.00572411297661729	0.00710752627056246	0.00128310457635377	-1	0.00117852396562921	0.007642276568191	0.00845928616805819	-1	0.0102203308989779	0.00130953393392494	-1	-0.000132700454074784	0.00499418956906952	0.00222777304261173	0.00527132950858643	0.0093699021754906	0.0120680096006617	0.00134884135541533	0.000988046373952332	-0.0064347075925955	-0.00144726552835876	0.0160545404546676	0.00590416499600855	0.0041990926099532	0.00798851843797945	0.00687004091272803	0.00532890909207161	0.00924530095661134	0.000307780327593612	0.00505634134503822	0.00164168850753283	0.000513535944688707	0.00155934185610218	-0.00272413051922553	-1	-0.0115244345114797	-0.0022580708081235	-0.00877216616754938	0.00690009186611397	0.00684792241170928	-1
NA12341	0.00177391140925516	-0.00453643262378519	-0.00129618622689937	-0.00514892156130055	-0.00259671496330873	0.00303342958666095	0.00324826918882806	0.00300493740030277	0.00417236397839072	0.00396687159992072	0.00116954481490915	-1	-0.00220860755748544	0.00443241811250066	0.00469734856526708	-1	0.00551956228503961	-0.00475541235558678	-1	-0.00279640168608286	0.00109906385573734	0.00247333251641909	0.011550588845025	0.00131314548132567	0.00455171736970333	0.00854157102704176	-0.00642354177443584	-0.00333567020180887	-0.0046611465865673	0.00937483655014114	0.0121245375886021	-0.00065211401895446	0.00555731570040174	-0.00433996237029444	-0.000467137873324568	0.00919218119776606	0.0146120318346623	0.0029287855449558	0.000417339013893599	0.00027282641975619	-0.00446704418860998	0.0108321743113778	-1	-0.00636848643340078	0.00817154136523056	-0.0025491213999004	0.00761074266402633	0.00966902727020723	-1
NA12342	-0.0170355866721271	-0.0247747354587634	-0.014304425914161	-0.0133699477156553	-0.0221728837352463	-0.0179396354456493	-0.0112471619057497	-0.0154126419164877	-0.0154917397365981	-0.00872193880827636	-0.0227109073764703	-1	-0.0093026459236587	-0.0033602534602957	-0.0108842187001559	-1	-0.0119882238785477	-0.0150349514591151	-1	-0.0236486300821672	-0.0146291732919937	-0.00875616685524769	-0.0121840348347493	-0.0209743551690611	-0.0170010092601525	-0.0118920135067672	-0.0284369401742604	-0.010177598001885	-0.0188423257233022	-0.00485520805211013	-0.0154146498993321	-0.0116487192518387	-0.0176292477569394	-0.0116354742733225	-0.015940648240225	-0.0171718405969837	-0.00530428466125426	-0.0209447290800729	-0.018083519112629	-0.0212745045497014	-0.0164469971306838	-0.00872987781216237	-1	-0.0235064412750262	-0.0123241902647329	-0.0347700674237434	-0.00805333350551049	-0.0217224724277285	-1
NA12343	0.00771786418352723	0.00222978116103338	0.00100069622227825	0.011332040517595	0.000818093492663698	0.000425391997102543	0.000218646451885574	-0.00428169012355499	-0.000620272064470605	0.00519249212051762	0.0110249062426777	-1	0.00127752491178991	0.00403418780192833	0.00529289717964835	-1	0.00527030980168393	-0.00931860698027366	-1	0.00936157860628018	0.00467866598695664	0.0138677183558398	0.00723117948538337	0.0145738617482363	0.0035953499161053	0.0074023682660311	0.0041171743048036	-0.000456133320219196	-0.00942474342018551	0.00238996106730582	0.00712377172051694	0.00178385047053666	0.00611672496387881	0.00748335977175765	0.00613998131674543	-0.0012782204646433	0.00192621436831947	0.0102744787074377	0.00553953919985387	0.00227301815636906	-0.00354859441326517	0.00980339088445447	-1	0.00111515623465409	0.0118358938656891	-0.0102015006264403	0.0078334003394746	0.00670106807751563	-1
NA12344	0.00304811047470633	0.000207411943498366	0.000425110409392651	0.0156186941440617	0.00229790850796531	0.00461876295715254	0.00113426534746111	0.000308339998000754	-0.00135767790253015	0.00216130369560456	-0.0050563430213903	-1	-0.00155110484065372	-0.00420544126618599	-7.22509490809322e-05	-1	0.00618835742469695	-0.00606803185993234	-1	0.000160385147042767	0.00112299868538051	0.0087286882034804	0.00763712819504594	0.00551209946391617	0.00139908023717867	0.00910344483220652	-0.00134465778711304	-0.00321033581879339	-0.00040877633313146	0.00501833138607976	0.0112144594960678	0.00389515818171333	-0.00202283118384632	0.00267097834260605	0.0110273939785164	0.0108536474309227	0.00848174607040534	0.00169484918369009	0.00979282980400061	0.000726669677788298	0.000451316490075325	0.00112325953054311	-1	-0.00665637708264563	0.00843061707839304	-0.0117463400503588	0.0106495925536752	0.00585015952190422	-1
NA12347	0.00796755949587379	-0.00214415335701914	0.00293461658186268	0.0136374245222865	-0.00206179067454142	-0.00033964331095206	0.00160027831466409	0.0109870681163232	0.0020315273236626	0.00131406511204375	-0.00130828423300879	-1	0.00860867860014256	-0.00462170768750932	0.00173080731891743	-1	0.0127001491991314	-0.0058063641914169	-1	-0.00134114967719254	0.0106603099065101	0.014124703446113	0.0205115112249486	0.0118153892598127	0.00697835315425045	0.019216080058971	-0.00179634771238305	0.00102268684011612	0.00458319336346357	0.00433499603454199	0.00927907362300285	0.00843976411751013	0.00187099160075539	0.00500503832252968	0.00785187676450262	0.00614408183860289	0.0152217424230793	0.00464460097636415	0.00479567034895131	-0.00467806547446182	0.00300966450214956	-0.00135210512485837	-1	-0.0170667510473827	0.0163939247888205	-0.00143102613624628	0.00680284670911939	0.0140639442396715	-1
NA12348	-0.00247409594158915	0.00326510390744713	0.00137594878082716	0.00638527893291748	-0.00237166122874251	-3.91524653146148e-05	-0.000468698555829772	-0.0127871829440114	0.000756027620052876	0.000404177486111572	-0.00743491047318511	-1	-0.00557180273983754	-0.00128867768488528	-0.00808417675755436	-1	-0.00590098498482469	-0.00271017540519697	-1	-0.00416303972757671	-0.00357365006331783	-0.00474386395415046	0.00288943725221547	0.000156656240550527	0.0035009001415637	0.00130327767238352	0.000540199087650752	-0.00635721644803891	-0.0118949328950683	0.000448062673726336	0.00735636862090683	0.00149366633056043	0.00339439781945282	-0.00258903996366216	0.00541293999355318	0.00984070245213183	0.0058296763156522	-2.39872795845768e-06	-0.00183263536051962	0.000476918185988119	-8.73273080607191e-05	-0.0038798910083985	-1	-0.00562579546225	0.00329409251287906	-0.011539712555629	0.00882631476992065	0.00264489662278818	-1
NA12375	-0.00171410978342664	-0.0101623194663852	-0.0105780506849573	-0.0099589725368378	0.00215392917946909	0.000102505827191506	-0.0020341085708292	-0.00577871158269259	-0.00281523671456995	0.00293323192008843	-0.00366970129623546	-1	-0.00569581256530199	0.000841423284922852	-0.000625357287039895	-1	-0.0020503914656485	-0.00267726224477196	-1	-0.0143660998582026	0.00289628450741279	0.00473294217889724	0.00576245683815747	-0.0013906294073975	0.00169691002399637	0.0126715936912124	-0.0073441090799551	-0.010206651865284	-0.00421440520505552	0.000378144924191183	-0.00802283836976768	0.00653648124247962	0.00127302782328886	0.00353951213441337	0.000730720531904784	-0.00916593895770658	-0.0114906081956223	-0.00315913926551066	-0.00276375044248419	-0.00345970440059345	-0.00554893256915688	0.00429044116461492	-1	-0.0191002489115903	-0.0026741309488785	-0.00487423305992896	0.0100905146415293	0.000228286867939051	-1
NA12376	0.00572384377298354	-0.00394142335609773	0.0023181819779889	0.0128672673653026	-0.00218315242349065	0.00197686709203014	0.0107355479188844	-0.00332958955836785	0.012851934077004	-0.00122758100933105	0.00859947312461214	-1	0.00387219972110536	0.00719009437265226	0.00803330629482817	-1	0.0113533094216405	0.000831630951679411	-1	0.00578038667101324	0.00273963941087533	0.00749457425989406	0.00352287671064961	0.00149166826225988	-0.000555284302810056	0.0068088236130413	-0.00599451221125157	0.0027656626150274	-0.00259722504082951	0.00251928808032294	0.00737177673111996	0.00594226909263113	0.0076998879183379	0.00953485807230167	-0.00213781209829454	0.00452773699147028	0.00946233952644811	0.00346614863470752	0.00433687860742531	-0.0115938845942079	0.000475236719671699	0.000528423087188402	-1	-0.00869622665121894	0.00611223225133229	0.00973080959587215	0.0146474251050537	0.00261218154626841	-1
NA12383	-0.00915306138689605	-0.00947254252875034	-0.000808976039961735	-0.0021254087301483	-0.00132266981703303	0.00493659514697961	0.00396253336137437	-0.0110459646348266	0.00031097640028841	0.0029270324000098	-0.00145869790276602	-1	0.000792267727727357	0.00200685951533319	0.00477334591711859	-1	-0.00183914472248399	0.00164632615669314	-1	-0.00855340933676567	0.00506346238486646	0.00386926539089036	0.0112135951110982	-0.000805045851267377	-0.000530696270323196	0.0112660651245815	-0.011144574162054	-0.00473967117853415	-0.00663715357617842	0.00265596443938282	0.00162594695260924	0.003711493208278	0.00256023645029594	0.00772587578725925	0.00116276976992598	-0.00465963683452562	0.00284757672240838	0.00495190182571934	-0.00269010270452421	0.00203550991379267	-0.00503895129722304	0.00011867215909784	-1	-0.0224948529133674	-0.000242495394967094	0.00200918639215852	0.0123480964258324	0.00381330264404205	-1
NA12386	0.00183987322420363	-0.0038234050185646	-0.00616901006706813	-0.00119616566890458	-0.00955318926914051	-0.0138179069313053	0.000644476849047401	0.00121162931459077	5.24688557410193e-05	0.00442643664763642	-0.00684261836727314	-1	0.00307122719715796	0.00228917922657622	-0.00454680174788574	-1	0.00285222903981976	-0.0117054328928893	-1	0.00143665292213511	-0.00296192697868407	-0.00666443939776204	-0.0045591089682803	-0.00173738963194214	-0.0027313103188252	0.00634736749896934	-0.00607631508859132	0.00113533604871458	-0.00361797793976727	0.00344998510410733	0.00100812271608262	0.0064169662532074	-0.0048560208884794	-2.64326382993783e-05	0.000557928821467785	-0.00148556752314413	0.00398103465391169	0.01098814060445	-0.0132470641741915	-0.00588169020630364	0.000298813495174091	-0.00389257543388756	-1	-0.0112197389002754	0.00264455310274646	-0.00601360125108224	0.00149477002363541	0.00513733753819404	-1
NA12399	0.00366190102590708	0.00140371962050074	-0.00139180956175108	0.00340380639700765	-0.00542324362775366	-0.00682852222116397	0.00121641160525502	-0.00860608588023176	0.00219272563082154	-0.000545991146213708	-0.00625463658789125	-1	-0.00606363529048807	0.00538069296615738	-0.00869316649703735	-1	-0.00249130241910219	-0.000764396438222945	-1	0.00256395977247233	-0.00318635072780599	0.000275432886935922	-0.00350791174574228	-0.00041478306295347	-0.00211821944744515	0.00686590930914631	-0.00562335637368061	0.00261874463046989	-0.00854030616882592	-0.00227653344595772	0.001342357936967	0.00174523084190047	0.00268379385089749	-0.00295767353096875	0.000210792683532761	0.00707220375455119	0.00149142316010035	0.00500899850329721	-0.0129921681834969	-0.00753156990349315	-0.00302946186401302	-0.00183269491337285	-1	-0.0118087053345577	-0.00514180273423384	-0.00522848280380552	0.00523163360307825	-0.00237343348378251	-1
NA12400	0.0117041899027465	-0.0041421022575693	-0.00373825192353928	0.00446940006320142	-0.00389124487579651	-0.00703455790791089	0.0101284031501519	0.00265737110768899	0.00382657269116834	0.0173689317574658	-0.000298771892457652	-1	0.00542279133085252	0.0089094287056279	-0.00217436106873278	-1	0.00432929327398537	-0.00455505105245581	-1	-0.000337027917197598	0.00144387736157039	-0.004929841091737	0.00341595208177415	0.00827422087518232	-0.00368883128601346	0.0150480083960945	-0.00449798677746572	0.0118984054197934	-0.00100695966555126	0.00697983519549277	0.0136563578173049	0.0167164178871786	0.00907758265470477	0.0113673347448106	0.00133599151787963	0.000149556170401948	0.013366071635777	0.0107964232075676	0.00526820059916437	0.00487917820865828	0.0061984668759306	0.00349702940276663	-1	-0.000338479025431943	0.0178926906411696	-0.00280508604379914	-0.000182977235994102	0.0150801229065641	-1
NA12413	-0.00628771008426434	-0.00218334572862505	-0.00272071173965759	0.00426022019235913	-0.00155428588738547	0.00705737979479285	0.00760517483944948	0.00353599916293784	0.00590408056419458	0.0101975973137891	-0.000637933867801868	-1	-0.00320302666575021	0.00425198566117516	-0.00451995462939564	-1	0.000457264959570461	0.000474144855580876	-1	0.00376448592011127	0.000123928508754882	-0.00385026739200469	0.00989743889876099	0.00709104056119257	0.00633513999610211	0.00453329148634016	-0.00143190238093713	0.00210732028030846	-0.000431681045727248	0.00778043254433525	0.00478392197628898	0.00235526256798394	0.00179431741472865	0.00387259934746804	0.0022089698578607	-0.000905892918776328	0.00610129962623058	-0.000461747007547787	-0.0049476376574819	-0.0077982416659548	0.00188624235445592	0.000967548918781734	-1	-0.0131850460219465	0.00125178045954016	-0.00501202348143119	0.0157642719637744	0.00140866314046846	-1
NA12489	4.0203240074898e-05	-0.00680222419696799	0.00292129612008572	0.00829187009234856	-0.00808453443082188	0.000906994242024253	0.00652166219531435	-0.00552916835240148	0.00361853092012715	-0.00227406518766457	0.00582781619120343	-1	0.00495527973487908	0.000915527700887861	-0.00313574018669368	-1	0.0104181778728886	0.00169149505630695	-1	0.00617572499501099	0.00145639606482752	-0.000431383391387579	0.00658410696020812	-0.00852160131251986	0.00695409995018067	0.00634094225184425	-0.00683787898656454	0.00485105999205661	-0.00705636771668266	0.00449708778081882	0.00305844438166337	0.00500021279934693	0.00131904766630612	0.0122371537309001	0.00469426276131375	0.00791841031148127	0.00156747707197944	0.0032033742077833	0.00140561195968189	-0.00548266945331231	0.000824970709883395	0.00407602628213157	-1	-0.00138616876219549	0.00152582903306166	0.00289335758401858	0.0113507327869747	0.00611585106154734	-1
NA12546	0.00539038078277194	0.00507375100712161	-0.00876118184363143	0.00361156071469385	0.000764206414866717	0.00128664256096832	0.00216429621404523	-0.00486016054871183	0.00189938685342559	0.000275975661806523	0.00528408502850951	-1	0.00418224752975024	0.0010632000801243	-0.00114912429354128	-1	0.00424335253623428	0.000395008990677945	-1	0.00318299110959232	-0.00293582159447633	0.00539684752761851	0.00519011123509403	0.005018362527925	0.00387031472233754	0.0037178710437555	-0.00291549970520757	0.00393232842478869	-0.00424787751162556	-0.00223648241358385	0.0095362275136618	0.0032897131960687	0.00118422142241531	-0.00168920923649444	-0.0111280751426824	-0.00491089066857559	0.00786818677419741	-0.00244686855376741	-0.00285927249234746	-0.00672294993013759	0.000937920651187716	-0.00182426939531248	-1	-0.00982085361871601	0.0069463200591212	4.44181072634672e-05	0.00867007573554465	0.00363612009107673	-1
NA12707	-0.00262974920257457	-0.000848709575361879	0.00586124607245003	0.0110376121834709	-0.00314437790321018	-0.00805491190503373	0.00351773481023864	0.00826655384728499	0.0126684559157715	0.00440998241621319	-0.0033963018557474	-0.00227158361824381	3.19373023403728e-05	-0.000579557245298531	-0.000893976357969247	-0.00310870176101414	0.000949422212044181	0.000110935033085811	-0.0143867823064653	-0.00594430317202516	-0.0027337004835333	-0.00639493124697283	0.0061123831141997	0.0006663988164183	0.00162479905027704	0.00807043346050179	-0.00415919265954549	-0.00134289368528174	0.00319020300841123	0.00884155352587317	0.0118464913441586	0.0139733439705074	0.00280868294701741	-0.000608117412431831	-0.00794863577953838	-0.00301000605687893	0.0148077924189784	-0.000299467883129827	0.00973754163829116	-0.00670074622494384	0.00148244943434697	0.0150228325036412	-0.0105035852571521	-0.00603474337865082	0.0103996669893649	-0.00722030372215827	-0.00251827840940859	0.00357190962733072	-0.00402610728323978
NA12708	-0.000855816871646537	-0.00426892888991787	0.00866017372541529	0.00194394820975834	-0.00534898338716773	-0.000429941230691849	-0.00397753197077294	-0.00565408316831583	0.00762821209564402	0.0123491809621152	0.00508588717051906	-1	-0.00939574003511614	0.00528936735391802	-0.0046542339753874	-1	0.0030315097029144	-0.00141993891870148	-1	0.000208192386963066	0.0108973712316534	-0.00283475013608375	0.0017015383311067	-0.00167596775799281	0.00509638477728835	0.00651433314134117	-0.00340812050590116	-0.00386530397319178	-0.00753120303670768	0.00591596438522863	0.00477281891778294	0.0131618408998818	0.00643416698639452	-0.000246253063812701	0.00802952245167483	0.00240579667350232	0.00984102214536616	0.00399652020654558	-0.00186158433080031	-0.00216820178958144	-0.00574741057474434	0.00406231827948017	-1	-0.00853286268962436	0.011445657611786	-0.0101359222111317	0.0108040188056407	0.00871657141235373	-1
NA12716	-0.00979054515783301	-0.00869131685546425	0.00352696785880807	0.010202814688637	-0.00817333076935821	-0.0133005995056546	0.00524457632518591	0.00714926810230925	0.00629620017412007	0.00724322753675638	-0.000423248013252906	-0.0102436192625669	-0.0121862154609906	0.0141561566808604	-0.00488759149341738	-2.03023877645643e-06	0.00386657961821121	-0.00540512990227764	-0.00579915284667744	0.00523013464816713	0.00356570400423938	-0.00376906023529135	0.00456616284609161	0.000338168094235756	0.00374722242697048	0.00421573129780934	-0.00994405212351211	-0.00782982342426669	0.00216358794587917	-0.00255155716777777	0.00964721275328968	0.00776659701827725	0.00042294552064791	0.0085672898908098	-0.00470054231896089	-0.00284951181956878	0.0133884109952253	0.00146113711113943	0.000967764515631924	-0.000423004846462727	-0.00211279251018738	0.0162784021941151	0.00227654568365814	-0.00365362329275116	0.00906225533622639	-0.0097563508241666	-0.00884504483696812	0.0079589877296287	-0.00560695703238975
NA12717	-1	-0.0137376249765978	-1	-1	-0.015359066078619	-0.0207751628882109	-0.00833607778491051	-1	-1	-0.016896386013884	-1	-0.00417540813586654	-0.00776142961571299	-0.015600604886456	-1	-0.0306083919549981	-1	-1	-0.0348162449289394	-1	-0.0175265153721993	-0.0109821028181687	-0.00923990861526424	-1	-1	-0.00557476617950486	-1	-0.0154089764831743	-1	0.00111510505373408	-0.00121832690675037	-0.00257960754016673	-1	-1	-0.0224352736821733	-0.0205632429806589	-1	-1	-1	-0.0204813951563708	-0.0159022248158253	-1	-0.0217398910741113	-1	-1	-0.0137172883086753	-0.00749270858685814	-0.011666955770155	-0.0104811225060197
NA12718	-0.00339538091932888	0.000173624610567624	0.00942909263200816	0.0023017782463264	-0.00607504816397989	0.00129767145489243	-0.00293125273995562	-0.0056601519728637	0.00876579363139752	0.0103241809313777	0.00394824452921662	-1	-0.00552248395483112	0.00413958814456234	-0.0100512542966873	-1	0.00129216581463355	0.00107027731882108	-1	-0.000419501190237308	0.00310810109065505	0.00253845700864887	-0.00331140937934642	-0.00580919344337354	0.00893711949880909	0.00282031653156078	-0.0045524629935049	0.00144968695663407	-0.00227321462561183	0.00415965226954936	-0.00468449798450192	0.00805434074383747	0.00918852638691007	0.00024478708577576	0.00122722381307109	-0.000198798769556744	0.00820717993204561	0.00108718029792982	0.00204086017914176	-0.00367001543406755	-0.00328011593964138	0.0134135526229859	-1	-0.00841808205473517	0.0072389658036527	-0.00991485988963003	0.00593299359164329	0.00330165450099118	-1
NA12739	-0.00211314765118502	0.00213683950727842	0.00882205667065223	-0.00442945273949185	-0.00381739286970682	-0.003886024205862	-0.00462290373873267	-0.00066577074323602	0.017492002565	0.00164988698933425	0.000763710432405947	-1	0.00151738296815571	-0.0107442629622416	-0.000135273288266691	-1	0.0118216843930684	0.00394883817086862	-1	3.64911705687453e-05	0.00767407928729195	-0.0106299782586736	0.00604259590264568	0.0102781696904977	-0.000361756186891006	-0.00276746820206982	0.00113608010569411	-0.00322247189570788	-0.00758918514378238	0.00272490249253889	0.0136290555453583	-0.000618283258193196	-0.00191978962756542	-0.00464196474952049	-0.000739151457240996	0.00269591783765467	0.01672762975639	-0.00230042677986602	0.0121737980130378	0.00216193337408689	-0.00652132931686349	0.0021607742365407	-1	-0.00695626303387723	0.00807728045320596	0.00117377981412918	0.00688812601026231	0.00822641832923268	-1
NA12740	0.00628704220730321	-0.00671511863070814	0.00127213059274233	0.00458715156106862	0.00511687088079453	-0.00186154306940167	-0.00631834204742551	-0.00306300816694215	0.00926213218872132	0.00722590050534043	0.00314870216413083	-0.00328769605005893	-0.00629614755706734	-0.00510330411481251	0.00227121812133548	-0.0103622211600415	0.0016985869456427	0.00721418636637641	-0.0247237596865574	-0.000574026262251609	-0.0166354005889849	0.00615148057545758	0.00723855043331654	0.0089249427955122	0.00776077443824863	0.00884998401328961	0.00195857462628687	-0.00426962190284018	0.00327186393254416	0.00436062533343174	0.0133863463399606	0.000404092647041499	0.000132126958044218	0.00335828426476128	0.0116501227400623	0.00505290648313742	-0.00467898709517619	-0.000500872571224973	0.00536208932663766	-0.0106182548867871	-0.00715707721918047	0.00339219609012674	-0.00780023075372322	-0.0079395862327639	0.00385382616835819	-0.0131146039261586	0.000803699981531945	0.0151611355663949	-0.00794540245468258
NA12748	0.00231413331260791	0.00838335671346596	0.0113138063409427	-0.00500768975840356	0.00599647533169148	0.0140641969023933	0.00371157566263121	0.00969537335414238	0.018068231485661	0.013578399475161	0.0130002390387318	-1	0.0195939119005377	0.00468245884631013	0.0149005877855515	-1	0.0222750535871724	0.00541083317522514	-1	0.0149173404619717	0.0176125945549905	0.00316486213462621	0.0275936578168173	0.0175018109834299	0.0132085445507646	0.0190066900514509	0.0163104161314753	0.00334457454146626	0.00499591873275795	0.0129068816620218	0.0225936696234335	0.0149508528698447	0.00904627764633276	0.00625363298863539	0.00613737611318323	0.0105990447195789	0.0164297185006815	0.0139452508393808	0.0278162452550113	0.00899725832075245	0.00603979408551287	0.0182057878563735	-1	0.00498066195895285	0.0242774924227654	0.00452262326519911	0.0132387598436652	0.0114455262204476	-1
NA12749	-0.000279761912963552	0.00230899251764714	0.0157136223645654	0.00492820119182309	0.000845617878098607	0.00282134481504482	0.00607696208608428	-6.20005450116609e-05	0.0236859498953461	0.00418451894061272	0.00888855404383439	-1	-0.00120369420531508	-0.00397872147882978	0.00240397520656572	-1	0.00990207395032407	0.0113791290098804	-1	0.00739134054265418	0.00119529872472802	-0.00224702549988908	0.0100545350951743	0.0143382536379784	0.00896240213544527	0.00843887267213514	0.00758481740891245	0.0044348345010535	0.000820785385919636	0.00399361504076373	0.011450877488578	0.00505497524416362	-0.0028254541381398	0.00249573727961503	0.0088171996245815	0.0039672166480035	0.0155953829853385	0.0100810662797396	0.00718576390918231	0.00651562789234292	-0.00151651340526915	0.00104191753251899	-1	-0.00770810229978201	0.00407640447398693	0.00293263039763658	0.0104836391899204	0.0183849127872733	-1
NA12750	0.00537552422783941	0.00154545602101571	0.00270869391980957	-0.00217990618554345	0.00182240618549089	0.000270734482836528	-0.00426453343909168	-0.00459660345081189	-0.000107720476156278	0.00211180186711906	-0.00281499435840066	-0.00454644359439424	-0.00403654034588798	-0.00366762196373577	0.00146960086479149	-0.00355041682605828	0.000864240263408873	-0.00302657782026559	-0.0109591240167498	-0.00282546279703353	-0.00455680394251049	0.00190672847538234	0.000974325391170237	0.0103811906710459	0.00105186256564762	0.00237471042642131	-0.00372165515896616	-0.0146886339809753	0.00267478543480121	0.0104519144402604	0.00331686575960929	-0.00272227195262481	0.00170051132982887	-0.00507535425669476	0.00277051053351229	0.00399989554087749	0.0060282836258268	-0.00391150026451333	0.000743618292046433	-0.0146936229889134	-0.0110143128242754	0.00582014190985336	0.00764694408708792	-0.0086901926623671	0.0054712446559811	-0.0103890972441542	6.70251796499977e-05	0.0188657185186768	-0.00238212399705977
NA12751	-0.00128772026138418	-0.00874015913455777	-0.00048139820748624	0.01034422723393	0.00173893147414455	-0.00407821893763116	0.00297715390186988	-0.00584439271386225	0.0135389716512236	0.00327216849598926	-0.00134142091334879	0.00467208122397322	-0.00253969151585986	0.0027242325452864	-0.0012009021660221	-0.0017085512018623	0.00364296771005721	0.00918531519232075	-0.0227637395336867	-0.00468351454179866	-0.0109277254534346	0.00653238332909251	0.00469568253213787	0.00293680287479255	0.00701706862737251	0.00979226572478893	-0.00966321354987657	0.00166420455089551	0.00608145400089654	0.00500896323579338	0.00498660161953151	0.00290359744052018	0.00468573087833775	0.0017781836314466	0.00888563292526049	0.00338754360197947	0.0072827935183659	0.00713028739024596	6.58151823106273e-05	-0.0054756558058445	-0.00489784804165214	-0.00532859620145039	-0.00436085043671786	-0.0110998878419459	0.00596354808203277	-0.011916026716851	0.0049377915192788	0.00511632312631392	-0.00178644503960689
NA12752	-0.00345778043488036	-0.0129389651045608	-0.00548915028019705	-0.00178640900255625	-0.0119402799704479	-0.00805769696650598	-0.00998922899362227	-0.0046000748467997	0.000916593215796972	0.00251564669904489	0.005818725672827	-0.0113353922324929	-0.00805636061233626	0.000653141905316779	0.0227232590381355	-0.0150830522003822	0.002807260414011	-0.000513261108604624	-0.0196324563405579	-0.00359960266163343	-0.00105678485522499	-0.0052026409975504	0.00615276148464532	0.00883197760845913	0.00392270568102771	4.4773236295319e-05	-0.00412766555531924	-0.0126967853858226	0.0019832952059923	0.000819569313505345	0.00625657189973978	-0.000435951497829654	-0.00284673639664236	-0.00496273142985394	-0.00344776756758217	-0.00171048611079255	0.00869059652814365	-0.000182403995573941	-0.000212791912923829	-0.019138446004307	-0.00881117595958996	-0.00208495682323285	-0.015096041651951	-0.00216713201338347	0.00881436344363216	-0.0216402390314721	-0.00211736376258275	-0.00450395928211119	-0.00377626365147261
NA12753	-0.00307902619208207	-0.00589875647193114	-0.00241324402612724	0.00572519563040226	-0.00336597661565009	-0.00946208211401639	-4.22167294380615e-05	0.00489192389206121	-0.00152231942879817	0.00715130293317215	-0.00401222370582251	0.00124405647933599	0.00252314607973066	0.00206320715462184	0.00131583365180901	-0.0256489189378851	0.0106829634178355	0.000784965782097898	-0.0145730296008825	-0.0034821157240918	-0.00656024952825447	0.00453969935410441	0.0058796561668295	0.00755800806635613	0.0122555830214291	0.00901798921810927	0.00661305800929684	-0.000776341983134333	-0.00477078132661416	0.00636163083056169	0.000193083075219913	0.00127289304863052	-0.0022423299521149	0.00772650461052215	-0.00902821557381183	-0.00646906803033448	0.0122603696566398	0.0110600027844308	-0.000190424958173367	-0.00109684498080259	-0.00772541383970504	0.00512384212963889	-0.00869657036075427	-0.00818679495108293	0.00993357056056746	-0.00227875032364993	-0.000859621829163627	0.00373925285359514	-0.00806372739966965
NA12760	-0.0046252585207063	-0.0179251845526529	-0.0131812018554901	-0.00980537767928735	-0.0127806468322661	-0.0108226516444017	-0.0140619467920747	-0.0138123709913565	-0.00072873233395305	-0.0100954808706887	-0.00662315544135055	-0.0184541483160061	-0.0226113874157372	-0.0113102803165763	-0.0114182976760192	-0.0226099642172514	-0.00635636528371252	0.00255047093049299	-0.0320491084908706	-0.00536102633558926	-0.0178054519726215	-0.00636197433727609	1.73187628391446e-05	0.0123507433663118	-0.0118168399240122	-0.00606818159935616	-0.00134005014450981	-0.00882984949908716	-0.0104717046546401	-0.00397097600083497	-0.00098700908314551	0.00331640147189568	-0.00490296685949549	-0.00648024178716384	-0.00283522561570012	-0.00277643616585651	0.00455293950059224	0.00229546800425312	-0.0106771149460806	-0.0151794608967341	-0.0129667463102547	-0.00536941927550285	-0.0123612502050054	-0.000772960910982525	-0.00603054440703301	-0.0207964111932771	-0.00692374418551324	-0.00281167406672966	-0.0170209957018198
NA12761	0.00212105808315006	-0.00798142272038239	-0.00429795153021798	-0.00273266556416877	-0.00694875820172017	-0.00579250984995927	-0.0007879354060675	-0.00208280130391787	-0.00339832421303932	0.0107313329638264	0.00933778871570187	-0.0038613356586517	-0.00497302981567414	0.0111469490430753	0.0394313207647327	-0.00618618713998421	0.00791305248998937	-0.0092422927140162	-0.0111726107344141	0.00239141085879435	0.0104313142235526	-0.00165939341126425	0.0126004550302922	0.00667876435604402	0.0107191981857531	0.0133227686412275	-0.00330229511181763	-0.00275622330950822	-0.000344261847945233	0.00260035753055246	0.0131618548781724	0.00756951036091465	0.00547258414743202	0.000537801731888976	-0.00429244162365209	-0.00180176274244842	0.0206095815110846	-0.000960718019836204	0.00343971168451679	-0.0105622910980102	0.0015740486613336	0.00422154044032739	-0.00600749835460733	-0.00146374631517786	0.010326463134999	-0.0104233682411775	0.00836750202746209	-0.00628303581543971	0.00476098392353084
NA12762	-0.00418828403485444	-0.00546795070505765	-0.00589039895174749	0.000809163451478881	-0.00339312325738579	-0.0141198774171066	-0.00298555523618931	-3.85057531960732e-05	0.000949430660153302	0.00487823363861218	-0.00367912029370341	0.00174988867716643	-0.00538985176469225	0.00343925382476571	-0.00574397537057005	-0.0170369480640418	0.00390723712114314	-0.00245821003751609	-0.0164327979486683	-0.000777850562432409	-0.0102584741448432	0.00123331411260145	0.0030104714658767	0.0113582094866891	-0.003364824195595	0.00694228047052207	-0.00290442665091493	-0.00232047184336903	-0.00987993788039266	0.00534834271476455	-0.00497966538169606	-0.00132201003493028	0.0028520561598026	-0.00567015541491866	-0.000673320649963552	-0.00359781031152947	0.0125042672609353	0.00317526171236692	0.000620203835380975	-0.00557653264878323	-0.00575227274951346	0.0038214673291131	-0.0107322626047115	-0.0144126475460001	0.000291047066827748	-0.0138743501123599	0.00571660456359694	0.00121334301713449	-0.00265348670022406
NA12763	-0.00165268862905275	-0.0179361879473017	-0.00867008882312669	0.000759322058606644	-0.00762613188215489	-0.01150549848371	-0.00935880679553635	-0.00386192739222554	-0.00480764519439786	0.00212491247800295	-0.0057497656827154	-0.00413812511040935	-0.00845629338798785	-0.00423628282332016	-0.00387873710801986	-0.0138537133795608	-0.00293245170973702	-0.00527269369077294	-0.0136356626411191	-0.00531493255734015	-0.00615060747489761	0.000684024932182655	0.00294028432126382	-0.00544998550395107	0.0128365492547446	0.00391971558911712	0.000358948337292528	-0.0130663554934086	-0.00324422391648326	-0.00645451802172304	0.00123506639857638	-6.49624494145225e-05	-0.00860327218314704	0.0148757324472981	-0.0156640404775922	-0.00250923334508701	0.00378612654714162	0.00486221678442026	-0.000214612370942405	-0.00638562904587088	-0.00395555054193516	-0.00149586418223574	-0.0141506192309079	-0.00879268770479651	-0.00220948717214646	-0.00748649402397728	-0.0117972245056466	-0.00377229468811634	-0.00790552870491183
NA12766	0.00336784458173364	0.00884097777922484	0.00825992348312882	0.00582293683188528	0.0104766876588666	0.00830583350883991	0.00431651918240054	0.0067851294656156	0.0117183795226457	0.00434005615410244	0.00150829269739034	-1	0.000785761165032657	0.00206752984068405	0.000673603061605295	-1	0.0154528300477449	0.0147864970643203	-1	-0.00353548301869836	0.00730824513478731	0.0102842643628746	0.00818902849855385	0.00914646630135223	0.00872269577852124	0.0104443799980751	0.000808514106279921	0.00446333305227335	-0.0028985451697635	0.00229538769389411	0.0092131368735108	0.0117809027064521	0.00916401743367242	0.00737426354977901	0.00165426070671951	0.00543898626961745	0.0141336040431003	0.0102528853067483	-4.75695518669676e-05	0.00144155765421485	0.000711842718074847	0.00937829129668042	-1	0.0051240715360481	0.0129742627371525	-0.00363894253599535	0.0109526059016536	0.00942999828248699	-1
NA12767	0.0054717908612562	-0.00185204131751344	0.00834071943422437	-0.000165315102635281	-0.000420668530596936	0.00280444377266198	0.00927745999843175	0.0102319858469233	0.0115724203034464	0.014974847053003	0.00377215122425789	-1	0.008822824845596	0.0135589310694507	0.0108183000362295	-1	0.0102769322740055	0.00524461942084552	-1	0.00441084804015344	0.0136249751429748	0.00305860732314435	0.0135134725236792	0.00114151979207883	0.0107705787685147	0.0117340905580143	0.00264291440420497	0.00263126253321792	-0.00161393776998079	0.00381124125723672	0.00696847000781086	0.00481190546321415	0.00546007222493379	0.00607970614542352	0.00298603630693488	0.00932772653811431	0.0128982890950434	0.0115097889949533	0.00496032814315745	0.00749820723017099	0.0112174477999394	0.0168786298335726	-1	0.00239712896385667	0.0210932911313153	0.008584855339445	0.00626523225109371	0.0190580693445304	-1
NA12775	0.00361184910301565	0.00579998117952722	0.00235619546372353	0.00583169883353809	0.0162870147181905	0.00590141700685528	0.00540631562477668	0.00821219006962438	0.0139734467156909	0.00675542623069014	0.000540071312991924	-1	0.00560984682256147	0.00450832468722847	0.00606349805755585	-1	0.0159127432820973	0.0193138867884002	-1	-0.00158806427227778	0.0113270449614452	-0.000104835415696833	0.00943415253307122	0.0106430688905004	0.0170578849764023	0.00869948894554761	0.00583623486770912	0.00747469902651443	0.00194720728339512	0.00945128521103569	0.00791130036722087	0.0141083930108777	0.00993100773920188	0.00531403220022329	0.00836504119706466	0.00826421924582575	0.0100794454023356	0.0123562732902892	0.0112932493183057	0.00997905263102189	-0.00279623107206896	0.00450061622510828	-1	-0.000427842546315645	0.0173360884239416	0.00184732852217075	0.0116071730960706	0.00637232058360268	-1
NA12776	0.0120670321160636	0.00317137283406252	0.00507493630630906	0.0118381192243551	0.00553316739166385	0.0121356832188839	0.00382511378808831	0.00610080667946195	0.00717935909876871	0.00159901521182887	0.00333801564162791	-1	-0.000870146104007407	-0.00227188453636079	0.00463740544160039	-1	0.0129948094584441	0.00655705909179288	-1	0.000965726983106918	0.00644013508672544	0.0106004201942863	0.0138871167750965	0.00824608878757667	-0.00192241867871494	0.0139331338297254	-0.00698522842731848	0.00412536523224093	-0.000679090325779293	0.00396948188973775	0.00885812883822814	0.0128074602975586	0.0124960654322507	0.0119915770145286	0.00339556529268349	0.00605280472889345	0.0215648815237936	0.00840675795658943	-0.00429488380677871	-0.00919978726975367	-0.000838494242268077	0.0125515904634866	-1	-0.00153195464085218	0.00852085133249916	0.00250728082852897	0.0117268511308875	0.0120027250586727	-1
NA12777	-0.0018947951538957	-0.00670014188166	-0.000679505001757982	-0.00780126104800805	-0.0076371616026601	-0.009303606674403	-0.00436859227515227	-0.000820777947847663	-0.000793115725188189	0.00393709684441144	-0.00406321338237258	-1	-0.00956524756992712	0.00138862232041563	0.00673581643426336	-1	-0.00836459601362469	-0.0086706063528762	-1	-0.00706754480520266	-0.00581617029881789	0.00207106162300655	0.00382196282868187	0.00674485917111434	0.0010490228335938	0.00510584173025657	-0.00036981224867975	-0.00436284373254052	-0.0104064215539783	0.000460119652037088	-0.000957459818427331	-0.00438638224370307	-0.00460662750351801	0.00288684620954393	-0.000188171627739312	0.00248771834777183	0.00698627878678039	0.00144959033582519	-0.00218751805945738	-0.00309711609437568	0.00798990977948151	0.00450992842578519	-1	-0.0105558666091403	0.0124386380330537	0.0002313020756639	-0.00238968190937993	0.0149186851763827	-1
NA12778	0.00135461683854663	-0.00304570284315887	-0.0051746028793779	-0.00592031613304271	0.00190409964098953	0.0073244472544149	0.00549818589436802	0.00181405213114786	0.00702007768768006	0.00718714643751648	-0.00333622162338061	-1	0.0028287917933968	0.00365050233858175	-0.000111998490362356	-1	0.00926705950651065	0.00392292091379912	-1	0.000585385345034664	0.0101373927951175	-0.000659895416172041	0.0081999161184418	-0.00352986757746206	0.00380507592736808	0.00603454431608818	-0.00760824409932094	-0.00379991495502225	0.000833740357416885	-0.00355074006958787	0.000642071013214345	-0.00597023986558473	0.00641752403795264	-0.0011513639371024	-0.00456263075948397	0.011656461375913	0.00553050238238274	0.00966499027303257	-0.000543212639844567	-0.00242341969011217	-0.00150939140431326	0.0124248608954013	-1	0.000305219819181719	0.0157116806497972	-0.00789931976804793	-0.00221087231916332	0.0106910828510045	-1
NA12801	0.00695541347914148	-0.00556322996360303	0.00329868475329678	0.00427933031853523	-0.00658485825160218	0.00314630927288054	0.0108144724941452	0.00928422463270748	0.132453750104972	0.00949727249632255	0.00837225174232357	0.0031956524088662	-0.00271722183762195	0.0159543666736923	0.00633285047067258	-0.00367270556840711	0.00549393882497175	0.256418693407001	-0.003376336647676	0.00387899190761177	0.00704569164661178	0.00612720086840606	-0.00214907697711289	0.0108100617042554	0.0176767989839249	1.14297239931854e-05	0.00469629889254463	-0.000509185876859829	0.00212154587750306	0.00830743271505849	-0.000649541317365825	0.0106244107407271	0.00989824547060655	0.00806936348204164	0.00665077272727045	0.0112444696324902	0.015396605566406	0.00751878976417016	0.00979094515823653	-0.00565841988251507	0.00719078432714262	0.00605888838621407	-0.0137567578907065	0.00100959377430671	0.0123811213390272	0.00321482699552236	0.00573005000928741	0.00466906516089785	-0.00458672205803039
NA12802	0.00473976074843617	-0.0047594431875259	0.00162544671930913	0.00457140505837409	-0.000268998390565159	0.00469334710804932	-0.00275974303081848	-0.00151595617859632	0.00701462022919037	0.00767900209556543	0.00659125807340944	-0.00955604778904257	-0.00399621586092885	-0.000376100603729996	0.00330305980367072	-0.0105915616044037	0.00203215639956778	0.00563463317941718	-0.00608606002679138	0.00845229302470971	0.00804056150119244	-0.00124108791260804	0.00112255025740255	0.00755888804317266	0.00567255338460098	-0.000334277944650236	-0.00402371978395878	-0.00522002746859165	0.00518077990130085	0.000891984114533055	0.00465546924697121	0.0100299241150101	0.000683977514492666	0.000945344767131766	0.00795175903753892	0.0120190720736821	0.0151811290780785	0.00924244941478005	0.00851080019654209	-0.00242281108857928	-0.00254217955795773	0.00417402244928872	0.000178959848661378	-0.00813446650747857	0.0100261730476942	-0.0083283075107969	0.00271991963345129	0.0139912591265566	-0.00110133708542148
NA12812	0.00742742890544775	0.00130619560510071	-0.00143975548441173	-0.002576272980717	-0.0101754266505477	-0.013374248317023	0.00481415321728587	0.00235114692881715	0.00401554614788009	0.00140206393713983	0.00409770889474471	-0.0110460731905061	-0.0150887582648764	0.005056696054309	0.00753411321663738	-0.0138573158837287	0.00408045350397932	-0.00168102260709799	-0.0176784235377646	0.00158266677389651	-0.00475105748696042	-0.00919666802504864	0.00516865212142548	0.0017173457585666	0.00809622093327515	-0.000493578793603437	-0.00649502297952912	-0.00165673696870267	-0.00469551654598311	-0.00036556565796854	-0.00779558887278219	0.00190822959605533	0.012776515986712	-0.000586250352780785	-0.000950105712956048	0.0113251009506377	0.00882461248123207	-0.00377839143184077	0.00867035391124031	-0.00469783925472976	-0.0125402152742694	-0.00110757729260561	-0.0127151557773176	-0.00436044633674561	0.008602304261527	0.0039012333178351	0.00734132241780366	0.0104998183530076	0.0021954796212792
NA12813	-0.00327435193521719	-0.00434621113660735	5.23357091722334e-05	0.0108399027175856	-0.00401499219770979	-0.00131629415805277	0.00547262121890749	0.0035900786649595	0.235408040659856	0.0061597756302688	0.00686894132627088	-0.00499866850855859	-0.0091305287254364	0.011555052860202	0.00425386300076582	-0.00717009472277287	0.0032477045729782	0.475070631006289	-0.0066467141634047	-0.00559530784966023	0.00138890302222893	0.00496415549860554	-0.00214989347367495	0.0069074830184326	0.0119108954912382	0.00501864860866143	0.00185099651542707	-0.00564414035327328	-0.00708022526910008	0.0018176120641074	0.00529465271564994	0.00107621135709923	0.0034706785483205	0.0035701808164016	0.00047204232649553	0.00632634382104461	0.0117109744867175	0.00396518524288824	0.00555908798515746	-0.00904299241643484	0.00852413633932909	0.00394662354117323	-0.0128189647258382	-0.00407986187483586	0.00990588888566363	-0.00641341880026327	-0.000817907410468111	-0.000469546958185994	-0.00104328555438463
NA12814	-0.00900216380921463	-0.00730136292998382	-0.00642949975597397	-0.0129194983560085	-0.003547591456807	-0.0118729235777483	-0.00879248836491111	-0.00292487132727742	-0.00280262583781325	-0.00879758338263581	-0.00390945071096051	-0.0116829322177739	-0.00792808704269669	-0.00861440987557714	-0.00428982409127121	-0.032478456042323	0.00227671243494875	-0.00345111238845603	-0.0232416050779711	-0.00759596002859232	-0.000431248144581518	-0.0110429991071051	-0.00930984275159276	0.00240063411697689	-9.48833147766947e-05	-0.00618953803161655	-0.00514034014337063	-0.0133230916445493	-0.00546224644092112	-0.00968295746352478	-0.0118652793769545	0.000168632308302556	-0.00349131691346399	-0.00708365817047467	0.00356989553835252	0.00106489284161773	0.0108885726654708	0.00307064542137422	-0.000261033353746492	-0.0198561807050682	-0.0156967735114931	-0.00182676742199023	-0.0272198350988161	-0.00616701137092685	0.00117247598306553	-0.0188347499887287	-0.0101568728094846	-0.0125440176243371	-0.0183551751709156
NA12815	-0.00702708098568537	-0.0110814524474442	-9.42694336750476e-05	-0.000401397974416174	-0.010871815793257	-0.00419105724677017	0.00431191319232814	-0.00299091068743214	0.00361141623645186	0.0056695122625199	0.00135230615479914	-0.0172043559982973	-0.0156308022993639	-0.000483762445550421	-0.0027669883911647	-0.0132261142612469	-0.00895303468818437	0.00157778500367872	-0.0146523706666662	0.00544692436436297	-0.0026484427737407	-0.00589894777999336	0.00450596584163213	-0.00306826091652111	0.000301951395570412	0.00197245786932021	-0.0130301492255709	-0.00435565726228482	-0.00146095837150451	-0.000634600956777817	0.0166057027710939	0.00222013218364894	-0.00519289796622223	0.00103186916727443	-0.00371418565215314	0.00107804755721238	0.00258105659412143	0.00840064581294928	0.00331143438684183	-0.0066411538838348	-0.00754393791493072	-0.00288018447307449	-0.00128691147433617	-0.0204215766416648	0.000685244861069259	-0.0134799223366158	0.00224579864074992	0.00722580828168044	-0.000367353459791793
NA12817	-0.00276677149704493	-0.00466654118442801	-0.00245698388322445	0.00212977804450667	-0.00297347880700241	0.00248717928132988	0.00958018925084211	-0.00240695321424262	0.00359274272493449	0.00884938650130556	0.00451177288348824	-1	-0.0107916905319891	0.0131682153607563	0.00161623564048195	-1	0.0030939570369458	0.00272470897954848	-1	-0.00502097074263174	-0.00341970274865035	0.00615134248178649	-0.000103056200071175	0.00870501489303657	-0.000569666330625552	-0.00219996323421199	-0.00510123147652532	0.00105823924309473	-0.004196668727801	0.00156792296455073	0.00618447250019955	0.00256019041219383	0.0104585239914009	0.00644400652922518	0.000536529373059148	0.00982959759463251	0.0161729910590094	-0.000768173999387805	0.00559303844613944	0.0103854661411712	0.0034973259641594	0.00629878687159464	-1	0.00280883001614164	0.0109203328566419	0.00524512176208778	0.00585927177751549	0.00250039780812767	-1
NA12818	-0.00050845786492265	-0.0134708607652632	0.00150815247445424	-0.00059328648399363	-0.0128900300896573	-0.010817132718007	0.00388230053708285	0.00375832065390971	0.00807261599377364	0.004602651841648	-0.00301902644842462	-1	-0.00657473542589275	0.00195874911072835	0.00377139722667285	-1	0.00568909075586458	-0.000632684410493624	-1	-0.0034070381696814	0.00296078283016381	0.000659651365036453	0.00244997954575857	0.00485263022814113	0.00774555636073945	0.00616332830762576	-0.000926296233256951	-0.00193491632612946	0.00127901311160491	-0.00188262601067166	0.0105207431055201	0.00799080127136737	-0.0049031317338074	0.00165278484958073	-0.0034044541728508	-0.00926496916945975	0.00534582503861679	0.00155160241418799	0.00110612135383501	-0.00390448623165049	-0.00521239738906753	0.000640184889150943	-1	-0.00959213782686945	0.00575320358382444	-0.00512479385026127	0.00322575545412008	0.0010287700219585	-1
NA12827	0.0110290102543024	0.00630597307951835	0.00806307478982251	0.00557026101615156	0.00962443339239646	0.00858772705876495	0.016629500814438	-0.00150661531641645	0.0270015747227584	0.010242234744711	-0.00031803783809621	-1	0.00153859028476673	0.0124678082077179	0.000473048345835908	-1	0.00521458244504202	0.0205699274612014	-1	0.000531490513510563	0.00308463473498163	0.0183060800231344	0.00933387321286693	0.020163193449372	0.00266295237182171	0.00900880322681721	0.00355017041119637	0.00955268023417293	-0.00229396976163311	0.0105310951181232	0.0111318192764159	0.00461672933549216	0.0066421282364902	0.00598001411815228	-0.00130828349717122	0.0107792111402524	0.0171669657887105	0.00576130835178555	0.00423577348980107	0.0109109830247674	0.00820989191851892	0.0100135338098982	-1	0.00696940280946377	0.0181486474423479	0.00120372982468884	0.00119352256932265	0.00907888089205539	-1
NA12828	-0.00352105036832509	-0.00214571738190658	-0.0102334015945353	0.0015009141816876	-0.00915395938115682	-0.00227536044807816	0.0134314716206736	0.000633740806789154	-0.00531281849295197	0.00626200342389712	0.0146420804906206	-1	-0.00481375779139301	0.0126308631908432	0.00519688536032816	-1	0.00555411216241874	0.00499265251148778	-1	0.00827227695528772	0.0101500457999682	-0.00298961910270504	0.00675884364136277	0.0078905798898933	0.00131131837951252	0.00281961276262667	-0.000949611694723506	-0.00077067533962642	-0.000543444272746494	-0.00197480473257149	0.00767614483092844	0.00410431375201588	0.0138078645153937	0.00531464460753038	0.00885243841588053	0.0117961596368434	0.0161877392757711	0.00602239480685669	0.00461831366969568	0.0102913080246405	0.00568037025119892	0.00688456078942829	-1	0.0111874970881951	0.0179898664619687	0.00268024372809605	0.0160812816567072	0.00984838711134918	-1
NA12829	0.00116200080399603	-0.00276571895917781	-0.000980728596000402	0.00738266885460985	-0.00499514029954877	-0.00536053505534248	0.0133158915531196	-0.00168152386927276	0.00154125571439798	0.0039215407321967	0.0033592669187996	-1	0.000234483019491056	0.00968137329893311	0.00502385020817837	-1	0.00196311573185346	-0.00208218831553842	-1	-0.000804628025963671	0.00432410299493636	-0.000124115247756031	0.00418178524583705	0.00493240323908643	0.00779871265758202	0.0102168657589744	-0.00123283648503197	0.00297553982947205	-0.00124824126698234	0.00936070165007889	0.0104391343566624	0.00607314311394735	0.00742160458191473	0.00251737133426473	0.00621596248393878	-0.00391912970169045	0.00764512101128328	0.00682607955319411	0.00866420921961583	-0.000445751807766871	0.00214650840182514	-0.000115564540535095	-1	-0.00414740903683353	0.0108274737751733	-0.001268549093919	-0.00123986208939892	0.000902788445027106	-1
NA12830	0.0065579459915328	-0.00223825905607595	0.00695858468969282	0.00939714831056593	-0.000138110217638661	0.00722821858630615	0.00980743039563566	0.0134535436661508	0.0126279431836597	0.0171021463768042	0.00693320095779123	-1	0.00236048627073619	0.0108858709223026	0.00828077051497458	-1	0.0208581358755028	0.0105982652226498	-1	0.0124743724147545	0.0105645290680826	0.00789293171786147	0.00293484771414913	0.0142853880300676	0.0207262418868578	0.00989942018747289	0.00788070388857309	0.00725317300853508	0.00715011762152057	0.00559408626725697	0.0199525970178172	0.012369654405817	0.00499955889732351	0.00777612031842787	0.00678359754442257	0.00542240636190167	0.0197008070429622	0.00725555115666455	0.0044465014364781	0.00356995176467568	0.00302725397316513	0.015428642240864	-1	-0.00177489925862759	0.0154994083078506	0.00490610220227242	0.0160344300294933	0.0102991146892348	-1
NA12832	0.00313017673951983	-0.00516281887481581	-0.00971068995972242	0.00223939115328732	-0.0105029149476959	-0.00835365415422911	0.00250399765277129	0.00964662287029447	-0.000642894303257727	0.000798603025904411	-0.00258718379409195	-1	-0.00838545964665385	-0.000982675009289037	-0.00503510565311417	-1	0.013771518634693	-0.0054940329327873	-1	0.000619470400588163	0.00646246945131799	0.00102332127453973	0.0125073620375157	-0.000911800452518371	-0.00264393598874364	0.0105823005942362	-0.00640400546773319	0.00747284097173939	0.00230500532282687	0.00940272653924617	0.0128865563179119	-0.000354774616548055	0.000714284925589013	0.000313009626280581	-0.0010909632233849	0.00934083448166852	0.004798690711369	0.00567718739694721	0.00920974236336869	-0.00416776684858242	0.0034972307000765	0.00168677568867471	-1	-0.0039780941197872	0.0134036463728225	-0.0100378041395943	-0.00108787101782671	0.00962776537983108	-1
NA12842	0.0126198198823016	-0.00586456216686635	-0.0022723166376715	0.0126635614679468	0.00240052597688429	0.00483823988114791	0.00926685413471912	0.012779706560085	0.0100531951592325	0.0151991534774222	-0.000747437558047183	-1	0.00613729907600771	0.0125562788913454	-0.00135007297993683	-1	0.0175555347615749	0.00885425080585726	-1	0.00159299122943207	0.0194985053628389	0.0136275721750266	0.013193141398842	0.0118533959696493	0.00823500191544293	0.00663346008941953	0.00537996922693262	0.0125468232131945	0.00674613916436199	0.0199945842512095	0.0128998675003374	0.00679823344835454	0.00932718865157005	0.0155324249273165	0.0172330938451697	0.01586575634345	0.0133529158443735	0.0117129962428474	0.0119201730736178	0.00698471645807877	0.0114994941346925	0.00956305964648651	-1	0.00622814378392534	0.0193030837978574	0.00435375684333032	0.00996086309157801	0.0121150471357781	-1
NA12843	-0.00231527482485107	0.00643282730210465	0.0130867484657794	0.0114948334315971	-0.00202047583600994	-0.00099099601929036	0.0105417031310234	0.0081411617794891	0.0158313148161166	0.00465660624650182	0.0036572977148799	-1	-0.00382941007181875	0.00563619247998699	-0.00159163324103563	-1	0.0159284147069972	-0.00387131783629789	-1	0.004588969516605	0.0066869707620533	-0.000235366523488744	0.0117973611098974	0.00531494483664225	0.0124706594055411	0.0147286707991673	0.00915882024859263	-0.000521954535509236	-0.00274401946163676	0.002164907301142	0.0119399799443737	0.00865416982063849	0.00271253307905176	-0.00322730018073015	0.00466647955850271	0.00317819140626445	0.00370791123374457	0.00340438546876881	0.00386236915046836	-0.00518473634692367	0.00528149684523756	0.00379111013398992	-1	-0.00328452913955486	0.0070876327101398	-0.00460346038269573	0.00434040615116441	0.0188569073112484	-1
NA12864	0.000999117337465058	-0.0171136358359867	0.00722261172970783	0.00203849809136713	-0.0106761037515275	-0.00290566364298405	0.00868104325204166	0.00889248366293783	0.00972555156691894	-0.0103498246041131	0.0109493196766785	0.00153462604842029	-0.00773205996094138	-0.00263286676597473	0.00524552863569685	-0.0154443060183615	0.0111141481989642	0.00898751533349423	-0.0104451423650285	0.000102972903526936	0.00516754438162025	0.0114381792779589	0.00819073510186156	0.00376846418034017	0.0105663865189778	0.0087364626428508	0.00542129005832386	-0.00546870174261779	0.00645684218257295	0.00465427172946262	0.0113622039279559	0.00323203709796624	0.0105965649577848	0.00524558878134366	-0.0113504450248039	-0.000752734923328319	0.00285201865619043	0.000385078115081297	0.000786851132863942	-0.00340054781561081	-0.0020447350967308	-0.00572521284362385	-0.00885370021511218	0.00411950750040132	0.00527087625190704	-0.00869138599398441	0.0100744660328591	-0.00710966987023925	0.00837301425338873
NA12865	-0.00856631401121495	-0.0148017470769508	0.00250440485596035	-0.00134115166211127	-0.0174597166927891	-0.00999922635290139	-0.00347868229120852	0.00040608499632493	-0.00075017430473853	0.007409631155105	0.00121873602509906	0.00209008974946983	0.00185575136597219	0.00402211938013303	-0.00426917163990598	-0.0103654915198925	0.00847450043468961	-0.0133098152807515	-0.00886657373516086	0.00441058811290174	0.00017463295541417	-0.00185643535740753	0.0012117495504688	0.00709096914626877	0.00310145136568796	0.00504177769297447	0.00132431146538928	-0.0089121590616488	-0.00766636502498483	0.000505989805141045	0.00462871963249972	0.0038762976105973	0.00161940256003231	-0.00494886149399215	-0.0039537148930786	0.00409379528993773	0.0111549241413695	0.00276388562902326	-0.00199248212550871	-0.00563504015105368	-0.0104350104885661	0.00123014063045496	-0.0101098040971155	-0.0182424172896575	0.00410647256941441	-0.000411577118732683	0.00209527603690921	-0.000590286336155014	-0.00262406914397337
NA12872	0.00582162448358799	-0.0118905419565014	0.000199967216547909	-0.000188091813857194	-0.00800213790146103	-0.00808422819893798	0.00479196299074094	-0.00416024053919939	0.000299115970720258	-0.00579075000347192	-0.00428751955052365	-0.0178391911541198	-0.00801891512101098	0.00156453391454593	-0.00192883571276169	-0.0132943646328366	0.00674076748860312	-0.00026352915423161	-0.0142677120070972	-0.01057665691902	-0.00364278841868031	0.00384500037462498	0.00458492388153896	-0.00119393991372572	0.0115690445162538	0.00920397942736044	0.00602881178823212	-0.00544017063127298	-0.00439516097480433	-0.0015658141127655	0.00821913117420353	-0.00609409156960216	0.0118601775998313	0.000971509179078023	-0.0147696207898727	-0.00142066116568285	0.00243198567741944	0.0114855772938498	-0.00050936833185831	-0.00846188127001214	-0.00128113906413715	-0.00616166449257575	-0.0167498863377576	-0.00525069696788734	0.00415415628418123	-0.00303442585789937	0.00661481748861485	-0.0146410122308478	-0.00485600170642544
NA12873	0.00647978102320514	-0.0106501971940688	0.00471231932147142	0.00593454199140624	-0.00844839417375623	-0.00611609628048903	-0.0112148195270652	0.0044890857209251	0.0085776720774754	-0.00424488145893017	0.0194382314373122	0.00288979199259552	-0.0058644608899653	-0.0091048846267417	0.00665747778564947	-0.00755661644553119	0.00422449175009823	0.00416851309906102	-0.00832216517364604	0.0112252859734569	0.00593852136781143	-0.00123545563341934	0.0109047283704277	0.0128059810618853	0.00575916161529143	0.0120363853553495	0.00276316288313464	-0.00133639935310633	0.0117379867108879	0.00263549643675871	0.00513427369090804	0.0144783137819091	-0.00323343795934553	0.00873262413372892	-0.0106466925928676	-0.00432134320192435	0.0115398396086242	-0.00898229555884278	0.00473855538275741	0.000282430460906906	-0.00907874997597589	-0.000372327743608183	0.00442714472370027	0.00192528677396891	0.0118457481692416	-0.007204729255131	0.000688764898572093	0.00763189497207875	0.00798889281735779
NA12874	-0.0217768390798506	-0.0252389692702516	-0.023696347177857	-0.0238965958571293	-0.0295167431767884	-0.0218127749884023	-0.0163775145675465	-0.024679343953654	-0.0242040240443693	-0.0195498154094229	-0.0203679587541043	-0.020330129075832	-0.0185735525348848	-0.021206806425183	-0.0235752661991004	-0.0212792070616434	-0.0140341040220248	-0.0318568891057748	-0.0284901746570135	-0.0178048075821863	-0.0258509470067957	-0.0193604818913415	-0.0248701319901663	-0.0167997916890872	-0.0207841520787555	-0.0175050988998624	-0.0288830020999034	-0.0302777948147012	-0.028506826511416	-0.0235367451448961	-0.0146652424668062	-0.0144302866634128	-0.0157079942657067	-0.0155102743639253	-0.0184779544421683	-0.0265719272338314	-0.0145698361114648	-0.0178261178802388	-0.0158814603521586	-0.0160763977732148	-0.0291757011907366	-0.0243944773213114	-0.0351231737743656	-0.0357070783762158	-0.0156737208149222	-0.0215967874663266	-0.0238899309987965	-0.0146206292208296	-0.0256878905895367
NA12875	0.00631324717147545	-0.00547113813542361	0.00677697346647937	0.010887169975758	-0.00674264321529218	-0.00194255941355349	-0.000979177971083661	0.00658047313905602	0.0130381722436563	0.0176436723280375	0.00278898793411444	0.00390634007645097	0.00750958822414514	0.019640029620629	0.00584259273411986	-0.000966318246861429	0.0134372666812734	0.00437012612049934	-0.00464225007392059	0.00784906958191707	0.0115341958628903	0.00923961164656897	0.00743319205574685	0.0164228168218387	0.00757675459832266	0.0144667257195188	0.00801003052876493	0.0054628268996409	0.00576375066406086	0.00758992100547586	0.00876975694561778	0.0112215809571962	0.0117092080719725	0.00120081145478586	0.00418635092854136	0.0126531878543272	0.0143294830655898	0.0113029270897689	0.0015362606633583	0.00241917096530395	0.000262157327948116	0.00766728382925509	0.000528098585243513	-0.00166936045993019	0.0135326893653112	0.00422787387148231	0.010960004531113	0.00287793258877012	0.000615631231791343
NA12877	0.00789956407140378	0.00357692663121135	0.00160499654042183	0.00863792582080625	0.00218008804873687	0.00367228630521691	-0.00221541535229488	-0.00214524665153892	0.00634137306330016	0.00149527579915597	-0.0064517891429168	-1	-0.000883570962740336	-0.00258477516407722	-0.00351928409868307	-1	-0.00161641511914989	0.000965358246059027	-1	-0.00337639291678387	-0.010721227600743	-0.00481908224694608	-0.000320516836623368	0.0162237364464611	0.00089478063837554	0.00205220805704212	0.00684330445521996	-0.00512843085130257	-0.00466820500002484	0.00231907278277061	0.00467031564374819	0.00994389060985992	0.00246074551022462	0.0126106204879664	-0.0058619337041335	-0.00353126455945502	0.00708549977145019	-0.00502720405671137	-0.00162912349613422	0.00191716522531036	-0.00616034608000874	0.000758951388379995	-1	-0.0126455835379819	0.00166322892147172	0.00228888846972694	0.0038026792511715	0.00831965623295848	-1
NA12878	-0.00250677693228303	-0.01670254291984	-0.00390923010989967	-0.00501914468216513	-0.0086269574227544	-0.0134660653220792	0.0195418466523605	-0.00980296426245105	-0.0024776545229301	0.000266818338886552	-0.000521722603809619	-0.00718915909955506	-0.0133313121921545	0.0168406931106785	-0.00782931207047666	-0.0171177224274464	-0.00691122000098035	-0.00718846638181318	-0.0209747472418974	-0.00100541938428664	-0.0104239797162724	-0.00886493284995708	0.00154772701804659	0.00323325128242602	-0.00404437488865528	0.0038435685042296	-0.0069432309777987	-0.0132522730356124	-0.00712559748081788	0.00724766816827958	-0.00143592437286942	-0.00649842227179419	0.00370050337401754	-0.000560792432820484	0.00259303385190486	-0.00167928213724299	0.00237176484996413	-0.00558944618215705	0.00191502453370698	-0.00122872245164728	0.00186417027172339	-0.000412106635835874	-0.0164465727274008	-0.0105349998646677	0.00191779896230067	-0.00591399475728407	0.0058257967745262	0.00728562093905187	-0.00234319369161399
NA12889	-0.00147315407162513	0.00226114648775763	-0.00314460108948825	-0.00402424964149277	-0.00351340963456622	-0.00245373126274752	-0.00476335227003582	-0.00597889954864185	0.00467118152715612	0.004096574008378	0.00277210558276313	-1	-0.00683149308506243	0.00461045466291378	0.0014737361990717	-1	-0.00141157399062841	0.00295781887461748	-1	-0.00287366324272962	0.00160222165348178	-0.00759046591990076	0.000992042454121319	0.00810378030391638	-0.00281712578817419	0.00381703686020338	0.00186717717180825	-0.00163369332228481	-0.00924715155891515	-0.00120454513604394	0.000612539066545063	0.0136975921123297	0.0126467113500237	0.0070235244051934	-0.000198462401548231	-0.00308668290471188	0.00561353116028449	-0.00154127354060542	0.000982738128976545	0.000672894193265715	-0.00154412845275286	0.00482926097992301	-1	-0.0103924509252012	0.0105341016266457	0.00960547074583208	0.00277557847964728	0.00464946996301548	-1
NA12890	0.00852561811885053	0.00738366837697996	0.00997946026284318	0.0134037129800913	0.00517853418044253	0.00636914298221508	0.00590495867720674	-0.00270992455533271	0.00943433351481522	-0.00352195380929194	0.00434649589232369	-1	0.00674655323718316	-0.00658943187023234	-0.00116732098979129	-1	-0.00145982534539672	0.000477616102862889	-1	0.00352608312688191	-0.00454729233164909	-0.000823360983605838	0.00152278244912051	0.0096251375909274	-0.00203205030839382	0.000892537777517818	0.00137813818642654	-0.00486859880860386	0.000122525953059504	0.00426512973431324	0.00231151756496776	-0.000952470253243815	0.00234887935208377	0.0062929890896822	-0.00663535360507325	0.000690958633426923	0.00451649400967503	0.000562197384589438	0.00153751994772786	0.00427770124794672	-0.0105973279029984	-0.00135350131760231	-1	-0.0112068427926416	0.00530609602374737	-0.00891301403468639	0.00346119093566467	0.00676072147360955	-1
NA12891	0.00113237209672396	-0.00811544010122729	-0.000738042695843655	-0.00087685570626464	-0.00350461427688625	-0.00895909233013199	0.00262651220641027	-0.0051351796426223	-0.00446454740738625	-0.00192973946339647	-0.00241149848344167	-0.0125578426844257	-0.0123716202522282	-5.28480761479128e-05	-0.0115625099781108	-0.0139582867917791	-0.00295318729223187	-0.00613759017052804	-0.00628385434091521	-0.00178834261051587	0.00399713149588204	-0.00573565097047505	-0.00223918316888082	0.00449892394621486	0.00756781466135369	0.00360420423817103	0.000883373169045043	-0.0105822643096959	0.00422396978450008	0.00778883728422029	-0.00724496946595997	-0.0076872038872368	0.00824183799984395	-0.00325586422462302	0.000786965946386135	0.00171641263324486	0.00585056705332783	-0.000371597212044205	0.00858706447859989	-0.00267649192530655	0.00355663474938385	-0.000312171277916421	-0.00539019490407948	-0.00782761854319667	0.0026437287944771	-0.00744514245049979	0.0102189223880494	0.0144454185965148	-0.0022389924116188
NA12892	-0.00530242343384427	-0.0168636426400728	-0.00556390371639494	0.000270041625711367	-0.0085650892543673	-0.0116823336493096	0.0255300269477767	-0.0109537268975026	0.00354744012450615	-0.00289348413341795	-0.00355105398988604	-0.0193494850383058	-0.0148588933858642	0.0148616542648636	-0.0120693942478956	-0.0147356647744617	-0.00805698911680643	-0.000987405604009647	-0.0255919968647545	-0.00683759815844369	-0.0143131055502608	-0.0136190556361557	0.00584763388907126	0.00192274051123987	-0.0132950083097454	0.00624281118273613	-0.012004608411336	-0.0121367246540544	-0.0147212407127637	0.00528534356538601	-0.00250016147860137	-0.014483310478321	-0.00240556182239454	0.00881737470594744	0.00419936546209219	-0.0088226707854695	0.0103954062020748	-0.00273139394543875	-0.00465758386115871	0.00176367712494917	-0.00203594466430888	0.00470317588926417	-0.0163786428658039	-0.010593412696935	0.00325522297200814	-0.00972432985312232	0.0028082035644132	-0.00341989181883115	-0.00220301910172107
[truncated: 125 more columns]
