# Supplementary material for: On the impact of relatedness on SNP association analysis
Source: BMC Genet. 2017 Dec 6;18:104. doi: 10.1186/s12863-017-0571-x (PMC5719591; doi:10.1186/s12863-017-0571-x)
Supplement: Supplementary file 7 — SNP selection of HapMap genotype data. This file contains a list of HapMap SNP identifiers used for our analyses. rsid (reference SNP identifier) refers to the first column of the genotype data files as provided by HapMap. (CSV 10000 kb) [file 12863_2017_571_MOESM7_ESM.csv]

rsid
rs6650104
rs3131972
rs3131969
rs12562034
rs4040617
rs2519031
rs4970383
rs4475691
rs1806509
rs7537756
rs13302982
rs4040604
rs2340587
rs1110052
rs7523549
rs3748592
rs3748593
rs2272756
rs2340582
rs4246503
rs3748594
rs3748595
rs3748597
rs13303106
rs28415373
rs13303010
rs3935066
rs6696281
rs28391282
rs6694632
rs2341354
rs6665000
rs4970403
rs2341362
rs9777703
rs9777939
rs1891910
rs9697457
rs35940137
rs28360890
rs3121567
rs3128117
rs2465126
rs2341365
rs15842
rs6657048
rs2710875
rs9803031
rs13303287
rs2488991
rs3934834
rs3766192
rs3766191
rs9442372
rs10907177
rs3737728
rs9442398
rs6689308
rs6687776
rs6678318
rs9651273
rs11260595
rs6671356
rs6604968
rs4970405
rs12726255
rs4970409
rs17160824
rs11807848
rs12757754
rs9442373
rs2298217
rs12145826
rs9442380
rs7553429
rs4970362
rs9660710
rs4970420
rs4970421
rs11260542
rs9442387
rs12092254
rs1320565
rs1320571
rs3813204
rs4297230
rs11260549
rs4314833
rs11260554
rs11260556
rs10907175
rs9729550
rs3819001
rs11466691
rs1815606
rs11466668
rs11466667
rs34945898
rs35878953
rs11721
rs12036216
rs2887286
rs3813199
rs6603781
rs6671424
rs3766186
rs11260562
rs7528416
rs6697886
rs4970364
rs2297864
rs11260566
rs12093154
rs3818646
rs7524470
rs12072310
rs11804831
rs12563338
rs11260570
rs4018608
rs12073590
rs6667923
rs11260577
rs6689813
rs6685064
rs28488099
rs2144440
rs1749951
rs1739855
rs2477782
rs11260584
rs12410087
rs12142199
rs4970432
rs3845293
rs35424002
rs28475450
rs3855955
rs3855956
rs182532
rs34389364
rs34876581
rs34186100
rs17160669
rs2765015
rs2765033
rs2649588
rs2477777
rs35242196
rs2291889
rs1240707
rs1240708
rs11488462
rs873927
rs35958305
rs36044796
rs2801378
rs1240732
rs1153105
rs2862155
rs819980
rs6690515
rs6669795
rs9439458
rs12032637
rs6683520
rs3118505
rs1571149
rs1571150
rs7290
rs3766180
rs3766178
rs7517401
rs2031709
rs3128342
rs1887284
rs7531530
rs3820075
rs3766170
rs3766169
rs11260611
rs9439468
rs6603791
rs7519837
rs6687029
rs6604983
rs4648786
rs28414855
rs35945226
rs11552172
rs4648611
rs28635343
rs28456011
rs6604981
rs4639697
rs6699975
rs28707307
rs4074196
rs4074197
rs7520934
rs28487995
rs2179383
rs760925
rs7407
rs34306661
rs2281173
rs2235536
rs2235537
rs1107910
rs876029
rs5021859
rs34238514
rs12041925
rs12044597
rs10907194
rs7534617
rs742359
rs2272908
rs3737628
rs9660180
rs9970652
rs16825336
rs2180311
rs4648726
rs10907187
rs9786942
rs11589067
rs6603797
rs11260622
rs4648727
rs12126768
rs6692959
rs12403351
rs6681938
rs7526236
rs7511905
rs9660106
rs4648592
rs3855951
rs11260624
rs7525092
rs6603803
rs16824526
rs6603804
rs35371819
rs6603805
rs6688000
rs745910
rs4648732
rs28625223
rs2377037
rs2474460
rs2748988
rs2748987
rs2247560
rs28710181
rs2748986
rs941532
rs2490548
rs28508199
rs2803349
rs1884454
rs2144687
rs2803348
rs2250833
rs28633659
rs752965
rs2748984
rs28637822
rs2803316
rs2748981
rs12758705
rs2803329
rs35375532
rs3820011
rs2803291
rs16824588
rs4648745
rs3795283
rs6661597
rs6605081
rs6656398
rs13303016
rs13303344
rs4481796
rs28603108
rs3121819
rs3128318
rs3128322
rs3128323
rs17715203
rs9442614
rs28706891
rs3121822
rs6692648
rs1878745
rs2678939
rs6663158
rs2254669
rs16824697
rs16824712
rs16824749
rs2803310
rs2459994
rs12755035
rs3128326
rs884080
rs7513222
rs2376802
rs908742
rs10910029
rs10752741
rs10797413
rs1878752
rs4648807
rs4648808
rs11584491
rs6603813
rs3128337
rs3107145
rs3107146
rs3107147
rs3128291
rs3107157
rs3128296
rs425277
rs3753242
rs3128297
rs12026349
rs451061
rs427811
rs377283
rs385039
rs262672
rs3107126
rs9442619
rs2257182
rs262663
rs262662
rs2459984
rs3123592
rs262657
rs262656
rs262654
rs262653
rs262651
rs3052
rs262641
rs3128309
rs2460001
rs262689
rs262688
rs11553733
rs262687
rs262685
rs2503701
rs7512482
rs262683
rs2460000
rs12403265
rs262680
rs263526
rs10910034
rs1713712
rs260513
rs260512
rs12385717
rs16824948
rs12084736
rs10797417
rs11588312
rs7553178
rs12045693
rs2017143
rs2643885
rs903919
rs2132303
rs884941
rs884940
rs12743493
rs10910050
rs2843163
rs2643888
rs12562937
rs903916
rs1809822
rs2279702
rs2843159
rs2643904
rs2173049
rs12082516
rs12080256
rs35513983
rs2645075
rs2643893
rs2645092
rs2645065
rs2645066
rs2843143
rs2843142
rs2645072
rs2055204
rs7527871
rs4648831
rs2840525
rs2840528
rs2645082
rs3795272
rs2843129
rs2840530
rs2840531
rs2645087
rs2840542
rs7545940
rs2840538
rs6665546
rs10910060
rs10910061
rs2279703
rs12033324
rs16825081
rs12404555
rs2843160
rs903901
rs2643901
rs2843127
rs903903
rs16825102
rs3736330
rs2840532
rs2645081
rs41477744
rs3001344
rs6693447
rs3001337
rs1129333
rs1129332
rs2494427
rs6671420
rs2494428
rs11811122
rs10910070
rs11577147
rs12731309
rs2494591
rs10910071
rs35799953
rs12022929
rs2494437
rs4531246
rs2494640
rs4648843
rs4592207
rs10449222
rs4443836
rs34241773
rs11581548
rs10910078
rs12040359
rs1998760
rs11588930
rs12049628
rs10797428
rs4648639
rs4648640
rs7512269
rs10910082
rs2477702
rs2477703
rs3762444
rs2296442
rs2477707
rs1107685
rs4648559
rs2236397
rs2247308
rs2236395
rs7548829
rs2494636
rs2985862
rs2494625
rs3122923
rs10910086
rs3122922
rs12406506
rs9803764
rs3001339
rs2494606
rs2477716
rs2147905
rs2495365
rs2234167
rs11573979
rs2281852
rs2257763
rs1886730
rs6667605
rs2260965
rs10910093
rs4310388
rs735000
rs734999
rs10910097
rs2296443
rs867436
rs3748816
rs2843402
rs2764845
rs2843403
rs2764841
rs2985855
rs2985857
rs6424092
rs10797437
rs4445406
rs10797440
rs10752748
rs6684865
rs12117343
rs11590198
rs3890745
rs1456462
rs4648356
rs12565258
rs12071313
rs4609377
rs4648481
rs4648482
rs6680471
rs12049543
rs1456460
rs12409348
rs6683974
rs1563469
rs897615
rs2124661
rs10797342
rs2045333
rs3100865
rs1456465
rs1456466
rs2842910
rs12035436
rs880725
rs897631
rs897632
rs1869970
rs1563468
rs897634
rs4648432
rs9782915
rs2045332
rs897635
rs2606411
rs12403214
rs4648441
rs1869972
rs1473386
rs10797368
rs16823228
rs2842909
rs2925499
rs2606414
rs2842933
rs2842906
rs1890339
rs10909845
rs11583804
rs6659552
rs878201
rs2485944
rs2485945
rs12752801
rs12044030
rs6681741
rs1572657
rs10797373
rs10909852
rs10909855
rs4489496
rs17391750
rs12022429
rs16823335
rs2027262
rs2027264
rs6685625
rs7534897
rs6691208
rs4576609
rs3795263
rs7412983
rs2142569
rs12039548
rs34408665
rs6661908
rs41334845
rs10489589
rs10489588
rs9661525
rs2993510
rs12409277
rs6692292
rs717795
rs2993480
rs1109251
rs1125017
rs2376821
rs6665853
rs2993486
rs4648451
rs7525173
rs1569419
rs760567
rs926246
rs926244
rs7543737
rs2817168
rs2993493
rs1890336
rs4648453
rs12135664
rs2981868
rs2993502
rs6690373
rs876740
rs2817174
rs6698974
rs2817178
rs10797380
rs2817184
rs2817185
rs35005996
rs731031
rs2651902
rs2742673
rs1798246
rs1736522
rs2651899
rs2651935
rs2651936
rs17390062
rs2376495
rs12733843
rs2651929
rs2651927
rs2651925
rs12135062
rs4233024
rs2817138
rs2651916
rs10737190
rs6685614
rs7539775
rs2651912
rs10797383
rs9659245
rs11577655
rs4308918
rs13328662
rs10492941
rs3753758
rs6424068
rs10909901
rs2651906
rs2651898
rs12075867
rs2651895
rs2817148
rs2651891
rs11804075
rs16823542
rs16823551
rs1553288
rs2253344
rs6424069
rs10797384
rs2817158
rs12036784
rs2455109
rs2249336
rs905138
rs2455118
rs4648462
rs10797386
rs17398063
rs3002685
rs3002686
rs2455099
rs2455119
rs2455125
rs2455130
rs12760258
rs16823783
rs905135
rs12562988
rs12565013
rs2500297
rs10909918
rs1553291
rs4648468
rs4648377
rs2500289
rs2455144
rs2500283
rs2455135
rs6670328
rs4648378
rs10909924
rs12086132
rs2500278
rs10909927
rs2483260
rs12409315
rs12741836
rs16824089
rs2500277
rs12043519
rs2483266
rs6687835
rs2500274
rs870465
rs1108600
rs10909930
rs2483274
rs2483275
rs1110307
rs4648478
rs2483278
rs2483279
rs7516150
rs7552331
rs16824328
rs2483280
rs1999527
rs882430
rs6683273
rs2483286
rs4415513
rs4648380
rs2483256
rs2500286
rs4648485
rs4648486
rs4648487
rs6424073
rs4648381
rs12135987
rs1333190
rs1333189
rs4648489
rs2493310
rs12085231
rs868688
rs868689
rs10492939
rs17399998
rs2493278
rs2493275
rs871822
rs17822581
rs7542793
rs10909940
rs6424074
rs11578011
rs5024246
rs12024847
rs2483225
rs2493292
rs2493291
rs2483230
rs1984069
rs17400178
rs4648500
rs2244013
rs870171
rs2483242
rs2493277
rs2493272
rs2236518
rs2493264
rs2493263
rs2483250
rs867814
rs2096102
rs4648501
rs2487670
rs12745860
rs2487681
rs2487680
rs2493255
rs3806164
rs12562167
rs2185639
rs12124163
rs10909948
rs10797395
rs2493314
rs2821041
rs4648505
rs2821040
rs2821039
rs12725009
rs4648507
rs6669870
rs947344
rs12090611
rs2820996
rs12093117
rs4648392
rs12119711
rs9970944
rs947347
rs6685801
rs869698
rs869697
rs6413780
rs7516644
rs878063
rs9628616
rs2821063
rs10909968
rs2821059
rs947354
rs12080677
rs10909973
rs10909974
rs2821045
rs10909979
rs2794320
rs4648527
rs7544357
rs2794327
rs2821025
rs2821023
rs2995006
rs4648528
rs2821017
rs4648398
rs10909989
rs10909990
rs4648537
rs4648538
rs4276857
rs1128474
rs2821007
rs2760319
rs3818330
rs3765689
rs12408890
rs12087237
rs11586067
rs2251098
rs1004650
rs10910001
rs2181484
rs2368544
rs2208993
rs10910003
rs2224718
rs10737193
rs4648545
rs10752740
rs3765692
rs732901
rs6657895
rs3765695
rs3765696
rs3765702
rs3765703
rs3765705
rs3765716
rs1885872
rs3765730
rs3765736
rs17379833
rs3765753
rs2368540
rs6424089
rs6424090
rs3765761
rs3753211
rs3765764
rs747827
rs12731705
rs2146658
rs12095248
rs11589885
rs1885865
rs4648553
rs1181867
rs1181865
rs7515164
rs12117836
rs2298222
rs2298223
rs12120656
rs4648554
rs10797410
rs1181889
rs1181888
rs1181884
rs1181878
rs1181876
rs1181875
rs10910025
rs1181871
rs2275837
rs1175551
rs2275819
rs1175549
rs2799182
rs17411279
rs3737593
rs17411356
rs8520
rs12563491
rs2298227
rs9424283
rs12728911
rs7513053
rs6667255
rs7543006
rs12403561
rs2154068
rs10752721
rs6695834
rs34060840
rs6702916
rs6702935
rs6703035
rs11809965
rs9424303
rs2027548
rs12759497
rs4648344
rs6663840
rs6688969
rs9424310
rs7545274
rs2275831
rs2275830
rs6424058
rs6413779
rs7535133
rs1891941
rs2298225
rs1539649
rs2298224
rs7535887
rs10492942
rs10492943
rs16824230
rs4507956
rs10909804
rs4648424
rs4564078
rs4648426
rs12726906
rs10797348
rs12756705
rs12734459
rs12132240
rs4074709
rs4073324
rs3205087
rs7367066
rs7530189
rs10797351
rs10909819
rs4131373
rs11807227
rs12085743
rs10909825
rs12097125
rs10909830
rs35965334
rs35357981
rs35974482
rs34835780
rs34770924
rs6695346
rs4654522
rs7538691
rs7548668
rs7519349
rs7519458
rs10737395
rs12090228
rs10799181
rs4654479
rs4654480
rs6661168
rs4654482
rs11590912
rs10799202
rs12119556
rs10915433
rs6681347
rs4654493
rs7522140
rs9426475
rs10915469
rs12031275
rs7410846
rs6693909
rs10915495
rs3935162
rs12031557
rs4654428
rs12758410
rs11587314
rs11587331
rs4654525
rs10799231
rs10799236
rs12038964
rs6691155
rs12135298
rs12045781
rs4128222
rs6675979
rs4654604
rs4129100
rs4323679
rs4440829
rs4378174
rs17404600
rs10799261
rs12025543
rs7418256
rs4654611
rs3813810
rs12062024
rs12080516
rs12068729
rs12028583
rs4313364
rs4292923
rs12036953
rs4553153
rs3856168
rs4654404
rs10915360
rs9792946
rs7514530
rs4575054
rs4233258
rs10915373
rs7524800
rs10799180
rs10753358
rs4391636
rs7537141
rs9628650
rs12093951
rs7538658
rs7529853
rs12021796
rs6686087
rs10915417
rs4436359
rs10915421
rs10915423
rs10915424
rs12065003
rs4481820
rs6676961
rs4351611
rs10915428
rs7523426
rs12073797
rs10399650
rs10915430
rs12077262
rs7548756
rs6702575
rs10492944
rs10915434
rs6670920
rs10737402
rs12040805
rs4400585
rs10915437
rs10915438
rs10753368
rs4654487
rs4282783
rs12409803
rs4131507
rs4408122
rs4654490
rs16840838
rs7542208
rs9426494
rs16840861
rs9426495
rs6683453
rs9426473
rs12062122
rs41434152
rs9988443
rs4609397
rs4589076
rs7549636
rs4614226
rs4654497
rs12065710
rs16840868
rs12123330
rs10915459
rs6688343
rs6695203
rs4654500
rs4233262
rs12030172
rs4654418
rs4233264
rs6667065
rs4654510
rs10158783
rs4654511
rs4654512
rs12095632
rs4130091
rs6426402
rs12022636
rs10753372
rs10915476
rs10915478
rs6657617
rs4592237
rs10799216
rs4654424
rs4233265
rs11579829
rs12120815
rs2132177
rs1809801
rs903540
rs7528938
rs1874266
rs10753374
rs16840968
rs7541544
rs7534558
rs12071761
rs4512614
rs10915482
rs12132422
rs6426408
rs12078298
rs12082705
rs16841037
rs964716
rs964715
rs10753376
rs10799220
rs2411738
rs10915493
rs10915494
rs10799221
rs6677984
rs903541
rs1390136
rs6702000
rs17408082
rs12066140
rs16838560
rs16838561
rs12562995
rs12564602
rs693734
rs2411745
rs1106307
rs2132176
rs351623
rs1490413
rs16838591
rs17448695
rs1817914
rs2934983
rs1817913
rs4654523
rs10915508
rs16838616
rs11581089
rs351619
rs351617
rs16838636
rs351615
rs351614
rs12132314
rs1495237
rs716214
rs1353341
rs171260
rs10915509
rs3912751
rs3912752
rs351596
rs12408012
rs12408318
rs876273
rs351598
rs1874269
rs2411741
rs351599
rs2130618
rs2171985
rs351605
rs13375925
rs351606
rs351608
rs670072
rs12042782
rs641473
rs581070
rs639739
rs501284
rs501334
rs625079
rs12117178
rs496925
rs684965
rs589585
rs590925
rs498795
rs11587563
rs488256
rs590537
rs16838750
rs11589129
rs10799228
rs523634
rs585160
rs600933
rs480106
rs527351
rs1531328
rs349394
rs12025694
rs16838800
rs16838812
rs16838813
rs12404603
rs12404619
rs349387
rs16838819
rs12023786
rs12119772
rs7519313
rs12029905
rs12026935
rs661536
rs727658
rs2926484
rs902403
rs589870
rs1845636
rs1845635
rs1495249
rs239339
rs349413
rs7418714
rs10915521
rs12039284
rs16838915
rs349415
rs10915522
rs7521665
rs7552146
rs16838929
rs10915523
rs349417
rs12042555
rs12043406
rs6679220
rs16838943
rs12043606
rs1870506
rs16838950
rs12046579
rs12116790
rs10799232
rs547923
rs12023230
rs10915528
rs508647
rs505933
rs659514
rs4654534
rs12119213
rs349409
rs4654432
rs4654433
rs2035010
rs12029910
rs6658372
rs6678792
rs10915533
rs6676603
rs12128251
rs10915535
rs17452433
rs12128076
rs1565452
rs7546628
rs1762814
rs16839003
rs1335364
rs6660514
rs1335363
rs16839008
rs706144
rs7531965
rs10915541
rs780587
rs780594
rs17453210
rs2054269
rs705685
rs922114
rs12407583
rs11584026
rs608210
rs619729
rs10737409
rs17453664
rs4654545
rs7526548
rs10915545
rs12142580
rs12142584
rs12140626
rs10047182
rs12143782
rs7541288
rs6426417
rs1037800
rs11799990
rs6426418
rs16839089
rs350170
rs350181
rs350186
rs705689
rs705690
rs780606
rs350187
rs780608
rs780611
rs780614
rs350189
rs1878052
rs350193
rs239770
rs9659744
rs10915548
rs13374152
rs616317
rs4654438
rs678246
rs582598
rs583027
rs660100
rs4654548
rs6681032
rs10753381
rs4654440
rs1870509
rs10799241
rs4654552
rs1710415
rs1762826
rs4480324
rs1710421
rs10915550
rs6703696
rs17348734
rs12038994
rs12039101
rs13375764
rs12039682
rs12039710
rs608203
rs607850
rs7516166
rs2076883
rs705691
rs780983
rs241239
rs241238
rs10915551
rs241237
rs241233
rs241230
rs241228
rs592726
rs694935
rs6691031
rs241215
rs241219
rs12092980
rs16839257
rs241221
rs17348860
rs6690675
rs241244
rs7542801
rs7549444
rs241250
rs241256
rs241257
rs171319
rs4654556
rs241261
rs6685798
rs916408
rs241264
rs241266
rs10915560
rs12120353
rs16839306
rs241270
rs977271
rs12028120
rs241273
rs241275
rs241277
rs241278
rs7526879
rs241211
rs171317
rs1541318
rs1157688
rs1024139
rs241225
rs241224
rs2078573
rs515279
rs619364
rs536749
rs532259
rs1849943
rs12079284
rs17349020
rs164772
rs7518655
rs7518781
rs164771
rs6426423
rs129794
rs526695
rs651695
rs12567277
rs589176
rs618751
rs164781
rs164780
rs12141994
rs11590266
rs3896439
rs6703429
rs10489133
rs2411887
rs4403602
rs12145928
rs6668002
rs12026258
rs12403290
rs12029434
rs6674936
rs875808
rs875807
rs11580863
rs4654576
rs7553610
rs6662425
rs6426430
rs7527078
rs10799249
rs6687814
rs12405615
rs2071967
rs12744374
rs2101195
rs12122754
rs10915575
rs2035453
rs7533451
rs12125737
rs4654454
rs10915577
rs900501
rs1483198
rs3947662
rs2035454
rs12408160
rs12083131
rs12083135
rs10915578
rs17455108
rs12140542
rs17421247
rs11588149
rs6658098
rs6663166
rs4654582
rs12141394
rs4144452
rs10799255
rs12138000
rs1564666
rs12409187
rs12411035
rs13376219
rs16839447
rs10915584
rs11588881
rs2071989
rs16839451
rs2071990
rs2071992
rs2071995
rs11809744
rs763238
rs17344940
rs16839462
rs12747700
rs16839468
rs12402150
rs242052
rs7525374
rs7518469
rs2071997
rs6686733
rs6681520
rs4654589
rs4654593
rs1483197
rs242056
rs2071999
rs242058
rs16839502
rs3766959
rs3820250
rs12135881
rs12085854
rs3820252
rs3820253
rs242044
rs732801
rs3766964
rs4448488
rs446529
rs392630
rs578528
rs3753702
rs449181
rs448741
rs431966
rs367673
rs393976
rs4654598
rs414176
rs371605
rs409048
rs9787371
rs368808
rs2802721
rs2802720
rs364642
rs381240
rs380239
rs434474
rs428001
rs3766969
rs3820255
rs12022212
rs11591221
rs16838479
rs7537345
rs368420
rs879092
rs443850
rs12119789
rs12066439
rs424723
rs2743979
rs426095
rs7518471
rs3950181
rs16839634
rs423285
rs3766977
rs874668
rs399377
rs874613
rs17349278
rs414909
rs9426506
rs41355644
rs9426484
rs6426434
rs11805709
rs875402
rs2235441
rs12408533
rs4654606
rs16839670
rs17345273
rs16839672
rs4654607
rs10915606
rs12752806
rs7534770
rs12091444
rs10915612
rs10915613
rs1120120
rs12122126
rs12117810
rs1883345
rs1883347
rs7516549
rs10915621
rs12063965
rs12026226
rs2181699
rs12028621
rs10799265
rs2025378
rs12127053
rs12072038
rs12118185
rs11576972
rs12124406
rs7527319
rs11805663
rs11582936
rs6693945
rs6426440
rs1535736
rs1535734
rs2898848
rs2209165
rs10915644
rs10915645
rs12567053
rs1886112
rs12094945
rs10489136
rs10489137
rs10489138
rs7548372
rs6658585
rs4654464
rs1544062
rs4654619
rs6664880
rs16839786
rs4654465
rs6426446
rs12026056
rs10915656
rs2031246
rs1998542
rs7524606
rs17345545
rs4654468
rs7520488
rs10753391
rs10753392
rs10753394
rs2209159
rs12034557
rs41524347
rs10915668
rs10157835
rs12035499
rs11585268
rs942245
rs2898850
rs10915671
rs12043326
rs4141867
rs6702564
rs1535733
rs6666792
rs2093765
rs2093763
rs6675013
rs1886110
rs4529681
rs4644459
rs6666453
rs10799275
rs2898853
rs12049256
rs10915683
rs4654470
rs12045266
rs12048035
rs12040043
rs9426467
rs4654471
rs10915295
rs12042532
rs7555212
rs6426367
rs6669905
rs10915296
rs6664358
rs12403612
rs12411011
rs7522655
rs7544541
rs12410485
rs6692780
rs6693486
rs12404173
rs12126932
rs10799145
rs12119864
rs7554632
rs12754637
rs6702660
rs12741441
rs3101219
rs3101220
rs3128678
rs6426375
rs7525837
rs10799149
rs7518523
rs7535462
rs10915303
rs6665175
rs12757902
rs6666330
rs12739724
rs6657381
rs2334268
rs1563791
rs6679312
rs7365286
rs9426492
rs12725971
rs7367766
rs12116428
rs1117325
rs1459754
rs11808607
rs10915307
rs12123277
rs1380470
rs10915309
rs9662885
rs10915310
rs10915311
rs9286975
rs9662653
rs10915314
rs12047764
rs10915315
rs6689504
rs2334259
rs1459765
rs720318
rs1563793
rs1459763
rs10915322
rs1459761
rs4949162
rs12403444
rs10915324
rs1459760
rs12759849
rs10799157
rs10915329
rs10915330
rs970119
rs1380472
rs1563792
rs6603832
rs922123
rs10915336
rs11590026
rs3128689
rs10915341
rs2334263
rs10799159
rs6680801
rs12120144
rs10915342
rs10915343
rs12723011
rs2290849
rs2199215
rs12121092
rs12405346
rs1459766
rs10733013
rs2722784
rs7513500
rs7513590
rs2611423
rs6701939
rs10737396
rs4949166
rs4313443
rs4356099
rs2722793
rs6674378
rs12756944
rs17374719
rs6671889
rs4949165
rs10492923
rs10492924
rs9439505
rs16840020
rs16840024
rs10737397
rs12409689
rs12122020
rs10492925
rs12045223
rs9439506
rs10799172
rs10799173
rs16840051
rs12087805
rs6681359
rs12743573
rs9439509
rs4345839
rs12025231
rs12121369
rs10753353
rs12027352
rs9439538
rs10799174
rs6668830
rs12026730
rs4512698
rs6675995
rs4076635
rs4394703
rs6698702
rs6658613
rs10915371
rs7547229
rs4641339
rs12038986
rs6669501
rs10492930
rs10915375
rs17375504
rs12041491
rs10492932
rs7536712
rs10492933
rs1320179
rs7528871
rs2679218
rs2722786
rs2722787
rs10915379
rs2883104
rs7533885
rs16840183
rs7549461
rs12024316
rs4259664
rs12031466
rs677735
rs4847562
rs473104
rs586165
rs12026938
rs551536
rs534188
rs480807
rs6687834
rs673451
rs521430
rs571977
rs7534404
rs12135834
rs12128282
rs4465222
rs10915396
rs6686714
rs580309
rs4475768
rs670971
rs16840267
rs6703948
rs12091281
rs16840287
rs16840289
rs4847582
rs4847581
rs12089315
rs2945618
rs632798
rs972257
rs17456252
rs499416
rs12139398
rs2945621
rs682425
rs10799189
rs598031
rs584938
rs583170
rs12732868
rs12747870
rs12729227
rs4847576
rs613882
rs615185
rs17457350
rs17423513
rs10492935
rs17423547
rs604664
rs10915404
rs557477
rs560335
rs561303
rs565941
rs665471
rs4417082
rs7530063
rs7516132
rs4287614
rs10753360
rs912988
rs9439550
rs912991
rs9439551
rs11579000
rs9439519
rs9439521
rs9439522
rs9439523
rs9439525
rs9439527
rs4847571
rs12040942
rs10915413
rs4478820
rs16840503
rs10915414
rs9439563
rs5026665
rs2148210
rs4847569
rs6662148
rs1570964
rs874995
rs9439530
rs16840538
rs4847564
rs11576325
rs11576342
rs9439531
rs912993
rs10799197
rs1326005
rs11587319
rs7552583
rs4129058
rs11811497
rs7364349
rs7512133
rs6681674
rs11583534
rs11583605
rs11801594
rs34603599
rs11801490
rs11578764
rs11586280
rs11582304
rs7366321
rs11587457
rs6603834
rs11576458
rs11576460
rs6603835
rs11260646
rs6688540
rs3924260
rs6603839
rs2355
rs11260657
[truncated: 998,000+ more rows]
