# Supplementary material for: On the impact of relatedness on SNP association analysis
Source: BMC Genet. 2017 Dec 6;18:104. doi: 10.1186/s12863-017-0571-x (PMC5719591; doi:10.1186/s12863-017-0571-x)
Supplement: Supplementary file 8 — Perl script for converting HapMap genotype data. This Perl script requires the sample list of Additional file 6, the SNP list of Additional file 7 and HapMap raw data. The HapMap project website is not available anymore, however, genotype data can still be retrieved from ftp://ftp.ncbi.nlm.nih.gov/hapmap/genotypes/2010-08_phaseII+III/. The converted genotypes are saved in a CSV file. Folder and file locations must be adapted before running the script. Running the script on an Intel Xeon X5560 CPU (2.80 GHz) required 800 MB RAM and took about 5 minutes. (PL 2 kb) [file 12863_2017_571_MOESM8_ESM.pl]

use strict;
use warnings;

#*file locations****************************************************************
#file directories supplm, hapmap and output must be adapted
use constant FI=>"supplm/supplm_table_samples.csv";                 #sample info
use constant FS=>"supplm/supplm_table_snps.csv";                    #snp info
use constant FH=>"hapmap/genotypes_chr%i_CEU_r28_nr.b36_fwd.txt.gz";#hapmap data
use constant FO=>"output/hapmap.csv";                               #output file


#*variables and subroutines*****************************************************
my @cln;                                           #lines of input
my @cwd;                                           #words of line
my @cal;                                           #pair of alleles

my @cci=();                                        #column indices of samples
my @csi=();                                        #sample ids
my %hsn=();                                        #snp list
my @chm=();                                        #recoded snps
my $shm=0;                                         #number of recoded snps
use constant FE=>"file error for ";

sub ard                                            #subroutine for reading files
{
 open(F,($_[0]=~/\.gz$/)?"gunzip -c $_[0]|":"<$_[0]") || die FE.$_[0];
 @cln=<F>;
 close F;
 shift @cln;
 chomp @cln;
 print scalar @cln,"\tlines read from ",$_[0],"\n";
 (scalar @cln) || die FE.$_[0];
}


#*read individual info**********************************************************
ard(FI);

for (my $i=0;$i<=$#cln;$i++) {
 @cwd=split ",",$cln[$i];
 if ($cwd[8] eq "NA") {
  push @cci,$i+11;
  push @csi,$cwd[1];
 }
}

print scalar @csi,"\tindividuals selected\n";


#*read snp info*****************************************************************
ard(FS);

for (@cln) {
 @cwd=split ",";
 $hsn{$cwd[0]}="";
}

print scalar keys %hsn,"\tsnps selected\n";


#*filter and recode hapmap data*************************************************
open (G,">".FO) || die FE.FO;
print G join(",",@csi),"\n";

for (1..22) {
 ard(sprintf FH,$_);
 @chm=();
 
 for (@cln) {
  @cwd=split " ";
  if (defined $hsn{$cwd[0]}) {
   @cal=split "/",$cwd[1];

   push @chm,"$cwd[0],".join(",",@cwd[@cci])."\n";
   $chm[-1]=~s/$cal[0]$cal[0]/0/g;
   $chm[-1]=~s/$cal[0]$cal[1]/1/g;
   $chm[-1]=~s/$cal[1]$cal[1]/2/g;
  }
 }

 print G @chm;
 print scalar @chm,"\tsnps of chromosome $_ recoded\n";
 $shm+=scalar @chm;
}

close G;
print $shm,"\tsnps recoded in total\n";
